# Supplementary material for: Evolution analysis of FRIZZY PANICLE (FZP) orthologs explored the mutations in DNA coding sequences in the grass family (Poaceae)
Source: PeerJ. 2022 Mar 11;10:e12880. doi: 10.7717/peerj.12880 (PMC8919851; doi:10.7717/peerj.12880)
Supplement: Data S1 [file peerj-10-12880-s004.txt]

>XP_020192385.1
ATGAGCATCCGCAGCAGCAGCGGCGGCAGCGGCGGCGGCCATGCCTCCCAGATGATGGCG
TTCTCGGAGCATTCGCTGCCGAAGCCGATCGCCGGCCACCCGCAGCCGCAGCCGTCCCCG
CCGTCGTCTCCGAGCGAGAGGCCGGCGCCGCGTGGCAGGCGGCGCGCGCAGGAGCCCGGG
CGCTTCCTGGGCGTGCGCCGGCGGCCGTGGGGCCGGTACGCGGCGGAGATACGCGACCCG
ACCACCAAGGAGCGGCACTGGCTCGGCACCTTCGACACGGCGCAGGAGGCCGCCCTGGCC
TACGACCGCGCCGCGCTCTCCATGAAGGGCGCGCAGGCGCGCACCAACTTCGTCTACGCG
CACGCCGCCTACAACAACTACCCGCCCTTCCTCGCGCCGTTCCACGCGCAGCAGCAGCCC
GCCGCCTACGCGTCCTCGACCATGCCGTACGCCGGCCAGCAGCACGCGGCGCCGCACATT
GGCAGCTCGTACCACCACGGCCACGGCCACGGCGGCCTCGGCTACCACCAGCAGGGCCCG
GGCGCCGGTGCGGGCGAGTGCTCCATGCCGGTGCCCAATGCCGCCGATCACGGCGCCAGC
AGCCCGATGGACGTGCGCGGCAGCAGCGGCCACGACTTCCTCTTCCCCAGCGCCGACGAC
AACTCCGGGTACCTGAGCAGCGTGGTGCCGGAGAGCTGCCTCCGGCCCCGCGGCGGCGAC
CTGCAGGACGCGCGGCGCTACTCCGTGTCCGACGCCGACGCCTACGGGCTGGGCCTCCGG
GAGGACGTGGACGACCTGGCGTCCATGGTGGCCGGCTTCTGGGGCGGCGCCGACGCGGCG
TACGGCGGGTTCGCCCCCGCGAACGGCGGCGGCCACGACATGGTCGCCTCGTCGCAGGGC
TCCGACAACGGCTACTCCCCCTTCAGCTTCCTCTCCCACTGA
>Bradi1g18580.1
ATGAGCACTCGCGGCAGCCAGCCGGCGGCGCAGCTGATGGCGTTCTCGGAGCCGAAGCCG
ATCGCGGCGTCCAGCGGCCACCAGCCGAACCCGTCGCCGCCTTCATCGCCGAGCGAGCGA
CCGCCGGCAGGCGGCCGTGGGAGCCGGCGGCGGACGCAGGAGCCTGGGCGTTTCCTGGGC
GTGCGGCGACGTCCCTGGGGCCGGTACGCGGCGGAGATCCGCGACCCGACGACCAAGGAG
CGGCACTGGCTCGGCACCTTCGACACGGCCCAGGAGGCCGCCCTGGCCTACGACCGCGCC
GCGCTCTCCATGAAGGGCGCCCAGGCGCGCACCAACTTCGTCTACGCCGCCCCTGCCTCC
TGCTACAGCAACTACCCTCCCTTCCTCGCCCCCTTCCACTCGCCGGCGCCGGGGACGACG
ATGGCCAATAACGCCGCCCCTGTCATGCAGCAGTACATGCTGCCCGGCCACGGCCACGCG
CCGCACCACATTGGCAGTGGCTCTGGCTCGTCGTATGCTTCTGGCGGCAGCGAGTGCTCA
ATGCCGATGCCGATGCCGATGATGGTGGACGTCGTCCGGAACGGCAGCGGCAGCGGAGGC
GGCAGTAGGGGGCACGTGCAGCGCGAAGACGAGGACTTCTTCTGCTTCTCCGGGTCCGCC
TTGGACGACAACTCCGGGTACCTGAGCAGCGTGGTGCCGGAGAGCTGCCTGCGGCCGGCG
TCGTCCCGGGTGGAAGACACGACGCGGCGGTACTCGGTGTCGGACGCCGACGCGTACGGG
TACGGCATGATGGGGCGGGAGGACGTGGACGACCTGGCGCAGATGGTCGCCGGCTTCTGG
GGCTCCGACGCCGCCGCGGCTTACGGAAGCGGCGGCGGCGGTGGGGACGGCATGGTCGCC
GCCTCCTCCTCGCAGGGCTCCGACGCCGGATACTCGCCCTTCAGCTTCCTCTCCCACTGA
>OEL14197.1
ATGAACACTCGAGGCAGTGGCAGCAGCGGCGGCGGCGGCAACCAGACCCTCATGGCCTTC
TCCGAGCAGCCCAAACCGGCGTCGGCCCAGCCGCAGCCGTCCCCGCCGTCGTCGCCGAGC
GAGCGTCCGCCCGCGGGGCGCGGCCGCCGGCGCGCGCAGGAGCCCGGGCGGTTCCTGGGC
GTGCGGCGGCGTCCGTGGGGCCGGTACGCGGCGGAGATACGCGACCCGACGACCAAGGAG
CGGCATTGGCTGGGCACGTTCGACACCGCGCAGGAGGCGGCGCTGGCCTACGACCGCGCC
GCGCTGTCCATGAAGGGCGCGCAGGCGCGCACCAACTTCGTGTACACGCACGCGGCGTAC
AACTACCCGCCGTTCCTGGCGCCGTTCCACGCGCAGGGGTCGTCGTACGGGCACGCGCCG
TCGTCCATGCAGTACGGGCAGCAGCACGGCGGCGTGGGCGCGGCGCACATTGGCTCCTAC
CACCACCACCACCACCACTACCAGGCCTCGGCGGGCTCCGGCGGCGGCGCCTCCTCGTCG
TCTTCGGTGCCGGCGGCTGTGGATCGCGCCGACGGCACGCTGCTGATGGACCACCGCAAC
GGGCACGACTTCCTGTTCGCGAGCGCGGACGACAACTCCGGGTACCTCAGCAGCGTGGTC
CCGGAGAGCTGCCTCCGGCCGCGGAGCAGCGCGGCGGCGGTGGAGGACCTGCGGCGGTAC
TCGGACGCGGACGCGTACGGGATGGGGATGGGGCTCCGGGAGGACGTGGATGACCTGGCG
CAGATGGTGGCCGGGTTCTGGGGCGGCGCCGGCGACGCGGAGCAGCTGTGCGGGTTCCCG
TCCGGCGGCGGGGACATGGTGGCGTCGTCGCAGGGGTCGGACGGCTACTCGCCCTTCAGC
TTCCTCTCCCACTGA
>TVU37303.1
ATGGCGTTCTCCGAGCAGCAGAAGCCGGCGTCCCCTCCGTCGTCGCCGAGCGAGCGGCCG
CCGGCGGTGCCTCGTGGCCGGCGGCGCGCGCAGGAGCCCGGCCGGTTCCTGGGCGTGCGG
CGGCGGCCGTGGGGGCGGTACGCGGCGGAGATACGCGACCCGACGACCAAGGAGCGGCAT
TGGCTGGGCACGTTCGACACGGCGCAGGAGGCGGCGCTCGCCTACGACCGCGCCGCGCTG
TCCATGAAGGGCGCGCAGGCGCGCACCAACTTCGTCTACACCCACACCGCCGCCGCCTAC
AACTACCCGCCCTTCCTCGCGCCCTTCCACCACGCGCAGCCGTCGCCGTACGCGCCGTCG
TCGACCATGCACTACGGTGGCCAGCACGGCGGCGGTGGCATTGGCTCGTCGTACCACAAC
CATCACCACTACCACGCTCCGGCGGGGGCGGCAGCGTCGTCGGCGGGCGAGCGGTCGATG
GCGCCGACGGCGGCCGTGGAACGCGCCGACGGCGCGCTGCTGGACGGCGGGCACGACTTC
TTCTTCTCCAGCGCCGACGACAACTCCGGGTACCTGAGCAGCGTGGTGCCGGAGAGCTGC
CTCCGGCCGCGGAGCAGCGCGGCGGCGGCGGAGGACATGCGGCGGTATTCCGACGCCGAC
GCGTACGGGATGGGGATGGGCCTCCGTGAGGACGTGGACGACCTGGCGCAGATGGTGGCC
GGGTTCTGGGGCGGCGCCGCCGACGCCGAGCAGCTCGGAGCCTGCGGCTTCCCGGCGGGC
GGCGGCCACGGCGGCGACATGGTCGCGTCGTCGCAGGGGTCCGACGCGTACTCGCCCTTC
AGCTTCCTCTCCCACTGA
>GRMZM2G458437
ATGATGAATAGCCGAGGCAGTGGCAGCAGCAGCAGCAACCATCAAACCATGATGGCTTTC
TCCGAGCATCCGAACCCGGCGACAGCATCGTCGTCGGGGCAGCCGCAGGCGTCCCCGCCG
TCGTCGCCGAGCGAGCGTCCGCCATCGGGCCGCGGGCGGCGGCGCGCGCAGGAGCCCGGG
CGGTTCCTGGGCGTGCGGCGGCGGCCGTGGGGCCGGTACGCGGCGGAGATACGCGACCCC
ACGACCAAGGAGCGGCACTGGCTGGGCACGTTCGACACCGCGCAGGAGGCGGCGCTCGCC
TACGACCGCGCCGCGCTGTCCATGAAGGGCGCGCAGGCGCGCACCAACTTCGTGTACACG
CACGCCGCGTACAACAACTACCCGCCCTTCCTGGTGCCGTTCCACCAGCAGCAGCAACAG
TACGGCGCCGCGCCACAGCACATTGGCTCGTACGGCCACGGCCATCATCACTACGACCAG
CAGCAGCAGCAGGGATCGACGACGGGCGAGTGCTCGTCGACGATGCCGCCGGTGCCCGTG
GAACGCGCCGACGGCACGCTGCTGCTGGACCGCGGCGGCGGGCACCACCACCACCATCAC
CACCACCGCGAGCTCCTGTTCGCGACCGCGGACGACAGCTCCGGGTACCTGAGCAGCGTG
GTCCCGGAGAGCTGCCTCCGGCCGCGGAGCAGCGCGGCGGCGGTGGAGGACCTTCGGCGG
TACTCGGTCTCGGACGCGGACTCCTACGGCATGGGGCTCCGGGAGGACGTGGACGACCTG
GCCCAGATGGTCGCCGGGTTCTGGGGCGCCGGCGCCGGCGACGGGGACGGCATGGTGGCG
TCGTCGCAGGGCTCCGACGGCTACTCGCCCTTCAGCTTCCTCTCCCAC
>GRMZM2G307119
ATGATGAATACCCGAGCCTGTGGCAGCGGCAGTGGCGGCAGGAACGACCAGACCATGATG
GGCTTCTCCGAGCATCCGAAGCCGGCGGCGTCGGGGCAGGCGCAGCCGTCCCCGCCGTCG
TCGCCGAGCGAGCGTCCGCCAGCAGGCCGCGGGCGCCGGCGCGCGCAGGAGCCCGGGCGG
TTCCTCGGCGTGCGGCGCCGGCCGTGGGGCCGGTACGCGGCGGAGATACGCGACCCCACG
ACCAAGGAGCGGCATTGGCTGGGCACGTTCGACACCGCGCAGGAGGCGGCGCTCGCCTAC
GACCGCGCGGCGCTGTCCATGAAGGGCGCGCAGGCGCGCACCAACTTCGTCTACACGCAC
GCCGCGTACAACTACCCGCCCTTCCTGGCGCCGTTCCACCACCCGTCGTCGGTGCAGCAG
CAGCATTACGGCGCCGCGCCGCACGTTGGCTCGTACGGCCACCACCACTACCACCACCAG
GGCTCGTCAGCAGCTGTCGTCGGCGCGTCCTCGGGCGAGTGCTCGTCGGCGTTGCCGCCC
GTGGAGCGCGCCGACGGCACGCTGCTGCTGGACCGCGGCGGCGGCGGCGGGCACCACCAC
CACCACCACCACCACCCCGAGTTCCTGTTCGCGAGCGCGGACGACAACTCCGGGTACCTG
AGCAGCGTGGTCCCAGAGAGCTGCCTCCGGCCGCGGAGCAGCGCGGCGGCGGTGGAGGAC
CTGCGGCGGTACTCGGACGCGGACGCCTACGGGATGGGCGTGGGGCTCCGGGAGGACGTG
GACGACCTCGCGCAGATGGTGGCCGGGTTCTGGGGCGGCGGCGCCGGCGACGCGGACCAG
CTGTGCGGCGGAGGGTTCCCGTCGGGCGGAGCCGGGGACAGCATGGCCGTGGCGTCGTCG
CAGGGGTCGTCCGACGGCTACTCGCCCTTCAGCTTCCTCTCCCAC
>KAE8778899.1
ATGATGGCGTTCTCGGAGCATTCGCTGCCGAAGCCGATCGCCGGTCACCCGCAGCCGCAG
CCGTCCCCGCCTTCTTCGCCGAGCGAGCGGCCGGCGCCGCGTGGCAGGCGGCGCGCGCAG
GAGCCCGGGCGCTTCCTGGGCGTGCGCCGGCGGCCGTGGGGCCGGTACGCGGCGGAGATA
CGCGACCCGACGACCAAGGAGCGGCACTGGCTCGGCACCTTCGACACGGCGCAGGAGGCC
GCCCTGGCATACGACCGCGCCGCGCTCTCCATGAAGGGCGCGCAGGCGCGCACCAACTTC
GTCTACGCGCACGCCGCCTACAACAACTACCCGCCGTTCCTGGCGCCGTTCCACGCGCAG
CCGGCCTACGCGTCCTCGACCATGCCGTACGGCGGCCAGCAGCACGCGGGCGCGGCGCCG
CCGCACATTGGGTCGTACCACAGCCACGGCGGCGTCGGCTACCACCAGCAGGGCCCGGGC
GCCGGCGCGGGCGAGTGCTCCATGCCGGTGCCCAATGCCGCCGATCACGCCGCCAGCCCG
ATGGACGTGCGCAGCAGCGGCCACGACTTCCTCTTCCCCAGCGCCGACGACAACTCCGGG
TACCTGAGCAGCGTGGTGCCGGAGAGCTGCCTCCGACCCCGCGGTGGCGACCTGCAGGAC
GCGCGGCGGTACTCGGTGTCCGACGCCGACGCCTACGGGCTGGGCCTCCGGGAGGACGTG
GACGACCTGGCGTCGATGGTGGCCGGCTTCTGGGGCGGCGCCGACGCGGCATACGGCGGG
TTCGCCCCCGCGAACGGCGGTGGCCACGACATGGTCGCCTCGTCGCAGGGCTCCGACAAC
GGCTACTCACCCTTCAGCTTCCTCTCCCACTGA
>Os07g0669500
ATGAACACTCGAGGCAGCGGCAGTAGCAGCAGCAGCAGCAGCAGCCAGGCCAGCCTGATG
GCGTTCTCGGAGCCGCCGAAGCCGGCGAGCCAGCCGTCGCCGCCGTCGTCGCCGATGAGC
GAGCGGCCGCCGTCGGGGCGCAGCAGGCGGCGCGCGCAGGAGCCAGGGAGGTTCCTCGGC
GTGCGGCGGCGGCCGTGGGGGAGGTACGCTGCCGAGATACGCGACCCGACCACCAAGGAG
CGGCACTGGCTGGGCACGTTCGACACGGCGCAGGAGGCGGCGCTGGCGTACGACCGCGCC
GCGCTGTCCATGAAGGGCGCCCAGGCGCGCACCAACTTCGTCTACACCCACGCCGCCTAC
AACTACCCGCCGTTCCTCGCGCCGTTCCACGCGCCGCAGTACGCCGCTGCCGCCGCCGCG
CCGTCCTCGGTGCAGTACGGCGGCGGCGTGGGCGCGGCGCCGCACATTGGCTCGTACGGT
CACCACCACCACCACCACCACCACCACGGACATGGCGCGGCGTCGGGCGCGTCGTCGGTG
GGCGAGTGCTCGACGATGCCGGTGATGGTCCCGGTTGATCCCCACCGCTCCAGCATGTCG
TCGTCGCTGCTGGACATGGACAGGAACGGCCACGACTTCCTCTTCTCCGGCGCCGACGAC
AACTCCGGGTACCTGAGCAGCGTGGTGCCGGAGAGCTGCCTCCGGCCGAGGGGCGGCGGC
GCCGCGGCCGATCATCAGGACATGCGGCGCTACTCCGACGCCGACGCCTACGGCATGATG
GGGCTCCGGGAGGACGTCGACGACCTCGCGCAGATGGTCGCCGGCTTCTGGGGCGGCGGC
GACGCGGCGGACCAGCTCGGCGCCTGCGGGTTCCCGGCGAGCGGCGGCGCCGCCGACATG
GTCGCCTCGTCGCAGGGCTCCGACTCCTACTCTCCATTCAGCTTCCTCTCCCATTGA
>EAZ05082.1
ATGGCGTTCTCGGAGCCGCCGAAGCCGGCGAGCCAGCCGTCGCCGCCGTCGTCGCCGATG
AGCGAGCGGCCGCCGTCGGGGCGCAGCAGGCGGCGCGCGCAGGAGCCAGGGAGGTTCCTC
GGCGTGCGGCGGCGGCCGTGGGGGAGGTACGCTGCCGAGATACGCGACCCGACCACCAAG
GAGCGGCACTGGCTGGGCACGTTCGACACGGCGCAGGAGGCGGCGCTGGCGTACGACCGC
GCCGCGCTGTCCATGAAGGGCGCCCAGGCGCGCACCAACTTCGTCTACACCCACGCCGCC
TACAACTACCCGCCGTTCCTCGCGCCGTTCCACGCGCCGCAGTACGCCGCTGCCGCCGCC
GCGCCGTCCTCGGTGCAGTACGGCGGCGGCGTGGGCGCGGCGCCGCACATTGGCTCGTAC
GGTCACCACCACCACCACCACCACCACCACGGACATGGCGCGGCGTCGGGCGCGTCGTCG
GTGGGCGAGTGCTCGACGATGCCGGTGATGGTCCCGGTTGATCCCCACCGCTCCAGCATG
TCGTCGTCGCTGCTGGACATGGACAGGAACGGCCACGACTTCCTCTTCTCCGGCGCCGAC
GACAACTCCGGGTACCTGAGCAGCGTGGTGCCGGAGAGCTGCCTCCGGCCGAGGGGCGGC
GGCGCCGCGGCCGATCATCAGGACATGCGGCGCTACTCCGACGCCGACGCCTACGGCATG
ATGGGGCTCCGGGAGGACGTCGACGACCTCGCGCAGATGGTCGCCGGCTTCTGGGGCGGC
GGCGACGCGGCGGACCAGCTCGGCGCCTGCGGGTTCCCGGCGAGCGGCGGCGCCGCCGAC
ATGGTCGCCTCGTCGCAGGGCTCCGACTCCTACTCTCCATTCAGCTTCCTCTCCCAT
>OGLUM07G25800.1
ATGAACACTCGAGGCAGCGGCAGTAGCAGCAGCAGCAGCAGCAGCCAGGCCAGCCTGATG
GCGTTCTCGGAGCCGCCGAAGCCGGCGAGCCAGCCGTCGCCGCCGTCGTCGCCGATGAGC
GAGCGGCCGCCGTCGGGGCGCAGCAGGCGGCGCGCGCAGGAGCCCGGGAGGTTCCTCGGC
GTGCGGCGGCGGCCGTGGGGGAGGTACGCCGCCGAGATACGCGACCCGACCACCAAGGAG
CGGCACTGGCTGGGCACGTTCGACACGGCGCAGGAGGCGGCGCTGGCGTACGACCGCGCC
GCGCTGTCCATGAAGGGCGCCCAGGCGCGCACCAACTTCGTCTACACCCACACCGCCTAC
AACTACCCCCCGTTCCTCGCGCCGTTCCACGCGCCGCCGTACGCCGCCGCCGCCGCCGCT
CCGTCCTCGGTGCAGTACGGCGGCGGCGTGGGCGCCGCGCCGCACATTGGCTCGTACGGT
CACCACCACCACCACCACCACCACCACCACCACGGACATGGCGCGGCGTCGGGCGCGTCG
TCGGTGGGCGAGTGCTCGACGATGCCGGTGATGGTCCCGGTTGATCCCCACCGCTCCAGC
ATGTCGTCGTCGCTGCTGGACATGGACAGGAACGGCCACGACTTCCTCTTCTCCGGCGCC
GACGACAACTCCGGGTACCTGAGCAGCGTGGTGCCGGAGAGCTGCCTCCGGCCGAGGGGC
GGCGGCGCCGCGGCCGATCATCAGGACATGCGGCGCTACTCCGACGCCGACGCCTACGGC
ATGATGGGGCTCCGGGAGGACGTCGACGACCTCGCGCAGATGGTCGCCGGCTTCTGGGGC
GGCGGTGACGCGGCGGACCAGCTCGGCGCCTGTGGGTTCCCGGCGAGCGGCGGCGCCGCC
GACATGGTCGCCTCGTCGCAGGGCTCCGACTCCTACTCGCCATTCAGCTTCCTCTCCCAT
TGA
>ORUFI07G26720.1
ATGAACACTCGAGGCAGCGGCAGTAGCAGCAGCAGCAGCAGCAGCCAGGCCAGCCTGATG
GCGTTCTCGGAGCCGCCGAAGCCGGCGAGCCAGCCGTCGCCGCCGTCGTCGCCGATGAGC
GAGCGGCCGCCGTCGGGGCGCAGCAGGCGGCGCGCGCAGGAGCCAGGGAGGTTCCTCGGC
GTGCGGCGGCGGCCGTGGGGGAGGTACGCTGCCGAGATACGCGACCCGACCACCAAGGAG
CGGCACTGGCTGGGCACGTTCGACACGGCGCAGGAGGCGGCGCTGGCGTACGACCGCGCC
GCGCTGTCCATGAAGGGCGCCCAGGCGCGCACCAACTTCGTCTACACCCACGCCGCCTAC
AACTACCCGCCGTTCCTCGCGCCGTTCCACGCGCCGCAGTACGCCGCTGCCGCCGCCGCG
CCGTCCTCGGTGCAGTACGGCGGCGGCGTGGGCGCGGCGCCGCACATTGGCTCGTACGGT
CACCACCACCACCACCACCACCACCACGGACATGGCGCGGCGTCGGGCGCGTCGTCGGTG
GGCGAGTGCTCGACGATGCCGGTGATGGTCCCGGTTGATCCCCACCGCTCCAGCATGTCG
TCGTCGCTGCTGGACATGGACAGGAACGGCCACGACTTCCTCTTCTCCGGCGCCGACGAC
AACTCCGGGTACCTGAGCAGCGTGGTGCCGGAGAGCTGCCTCCGGCCGAGGGGCGGCGGC
GCCGCGGCCGATCATCAGGACATGCGGCGCTACTCCGACGCCGACGCCTACGGCATGATG
GGGCTCCGGGAGGACGTCGACGACCTCGCGCAGATGGTCGCCGGCTTCTGGGGCGGCGGC
GACGCGGCGGACCAGCTCGGCGCCTGCGGGTTCCCGGCGAGCGGCGGCGCCGCCGACATG
GTCGCCTCGTCGCAGGGCTCCGACTCCTACTCTCCATTCAGCTTCCTCTCCCATTGA
>AAX83534.1
CAGCCGTCGCCGCCGTCGTCGCCGATGAGCGAGCGGCCGCCGTCGGGGCGCAGCCGGCGG
CGCGCGCAGGAGCCCGGGAGGTTCCTCGGCGTGCGGCGGCGGCCGTGGGGGAGGTACGCC
GCCGAGATACGCGACCCGACGACCAAGGAGCGGCACTGGCTGGGCACGTTCGACACGGCG
CAGGAGGCGGCGCTGGCGTACGACCGCGCTGCGCTGTCCATGAAGGGCGCCCAGGCGCGC
ACCAACTTCGTCTACACCCACGCCGCCTACAACTACCCCCCGTTCCTCGCGCCGTTCCAC
GCGCCGCCGTACGCCGCCGCCGCCGCCGCGCCGTCCTCGGTGCAGTACGGCGGCGGCGTG
GGCGCGGCGCCGCACATTGGCTCGTACGGTCACCACCACCACCACCACCACCACCACGGA
CATGGCGCGGCGTCGGGCGCGTCGTCGGTGGGCGAGTGCTCGACGATGCCGGTGATGGTC
CCGGTCGATCCCCACCGCTCCAGCATGTCGTCGTCGCTGCTGGACATGGACAGGAACGGC
CACGACTTCCTCTTCTCCGGCGCCGACGACAACTCCGGGTACCTGAGCAGCGTGGTGCCG
GAGAGCTGCCTCCGGCCGAGGGGCGGCGGCGCCGCGGCCGATCATCAGGACATGCGGCGC
TACTCCGACGCCGACGCCTACGGCATGATGGGGCTCCGGGAGGACGTCGACGACCTCGCG
CAGATGGTCGCCGGCTTCTGGGGCGGCGGCGACGCGGCGGACCAGCTCGGCGCCTGCGGG
TTCCCGGCGAGCGGCGGCGCCGCCGACATGGTCGCCTCGTCGCAGGGCTCCGACTCC
>OMERI07G22420.1
ATGAACACTCGAGGCAGCGGCAGTAGCAGCAGCAGCAGCAGCAGCCAGGCCAGCCTCATG
GCGTTCTCGGAGCCGCCCAAGCCGGCGAGCCAGCCGTCGCCGCCGTCGTCGCCGATGAGC
GAGCGGCCGCCGTCGGGGCGCAGCAGGCGGCGCGCGCAGGAGCCCGGGAGGTTCCTCGGC
GTGCGGCGGCGGCCGTGGGGGAGGTACGCCGCCGAGATACGCGACCCGACGACCAAGGAG
CGGCACTGGCTGGGCACGTTCGACACGGCGCAGGAGGCGGCGCTGGCGTACGACCGCGCC
GCGCTGTCCATGAAGGGCGCCCAGGCGCGCACCAACTTCGTCTACACCCACGCCGCCTAC
AACTACCCGCCGTTCCTCGCGCCGTTCCACGCGCCGCCGTACGCCGCCGCCGCCGCCGCA
CCGTCCTCGGTGCAGTACGGCGGCGTGGGCGCGGCGCCGCACATTGGCTCGTACGGTCAC
CACCACCACCACCACCACCACCACGGACATGGCGCGGCGGCGTCGGGCGCGTCGTCGGTG
GGCGAGTGCTCGACGATGCCGGTGATGGTCCCGGTTGATCCCCACCGCTCAAGCATGTCG
TCGTCGCTGCTGGACATGGACAGGAACGACCACGACTTCCTCTTCTCCAGCGCCGACGAC
AACTCCGGGTACCTGAGCAGCGTGGTGCCGGAGAGCTGCCTCCGGCCGAGGGGCGGCGGC
GCCGCGGCCGATCATCAGGACATGCGGCGCTACTCCGACGCCGACGCCTACGGCATGATG
GGGCTCCGGGAGGACGTCGACGACCTCGCGCAGATGGTCGCCGGCTTCTGGGGCGGCGGC
GACGCGGCGGACCAGCTCGGCGCCTGCGGGTTCCCGGCGAGCGGCGGCGGCGCCGACATG
GTCGCCTCGTCGCAGGGCTCCGACTCCTACTCTCCATTCAGCTTTCTCTCCCATTGA
>ORGLA07G0201100.1
ATGAACACTCGAGGCAGCGGCAGTAGCAGCAGCAGCAGCAGCAGCCAGGCCAGCCTGATG
GCGTTCTCGGAGCCGCCGAAGCCGGCGAGCCAGCCGTCGCCGCCGTCGTCGCCGATGAGC
GAGCGGCCGCCGTCGGGGCGCAGCAGGCGGCGCGCGCAGGAGCCCGGGAGGTTCCTCGGC
GTGCGGCGGCGGCCGTGGGGGAGGTACGCCGCCGAGATACGCGACCCGACCACCAAGGAG
CGGCACTGGCTGGGCACGTTCGACACGGCGCAGGAGGCGGCGCTGGCGTACGACCGCGCC
GCGCTGTCCATGAAGGGCGCCCAGGCGCGCACCAACTTCGTCTACACCCACGCCGCCTAC
AACTACCCCCCGTTCCTCGCGCCGTTCCACGCGCCGCCGTACGCCGCCGCCGCCGCGCCG
TCCTCGGTGCAGTACGGCGGCGGCGTGGGCGCCGCGCCGCACATTGGCTCGTACGGTCAC
CACCACCACCACCACCACCACCACCACCACCACGGACATGGCGCGGCGTCGGGCGCGTCG
TCGGTGGGTGAGTGCTCGACGATGCCGGTGATGGTCCCGGTTGATCCCCACCGCTCCAGC
ATGTCGTCGTCGCTGCTGGACATGGACAGGAACGGCCACGACTTCCTCTTCTCCGGCGCC
GAAGACAACTCCGGGTACCTGAGCAGCGTGGTGCCGGAGAGCTGCCTCCGGCCGAGGGGC
GGCGGCGCCGCGGCCGATCATCAGGACATGCGGCGCTACTCCGACGCCGACGCCTACGGC
ATGATGGGGCTCCGGGAGGACGTCGACGACCTCGCGCAGATGGTCGCCGGCTTCTGGGGC
GGCGGTGACGCGGCGGACCAGCTCGGCGCCTGTGGGTTCCCGGCGAGCGGCGGCGCCGCC
GACATGGTCGCCTCGTCGCAGGGCTCCGACTCCTACTCGCCATTCAGCTTCCTCTCCCAT
TGA
>OBART07G25780.1
ATGAACACTCGAGGCAGCGGCAGTAGCAGCAGCAGCAGCAGCAGCCAGGCCAGCCTGATG
GCGTTCTCGGAGCCGCCGAAGCCGGCGAGCCAGCCGTCGCCGCCGTCGTCGCCGATGAGC
GAGCGGCCGCCGTCGGGGCGCAGCAGGCGGCGCGCGCAGGAGCCCGGGAGGTTCCTCGGC
GTGCGGCGGCGGCCGTGGGGGAGGTACGCCGCCGAGATACGCGACCCGACCACCAAGGAG
CGGCACTGGCTGGGCACGTTCGACACGGCGCAGGAGGCGGCGCTGGCGTACGACCGCGCC
GCGCTGTCCATGAAGGGCGCCCAGGCGCGCACCAACTTCGTCTACACCCACGCCGCCTAC
AACTACCCCCCGGTTCCTCGCGCCGTTCCACGCGCCGCCGTACGCCGCCGCCGCCGCGCC
GACATGCGGCGCTACTCCGACGCCGACGCCTACGGCATGATGGGGCTCCGGGAGGACGTC
GACGACCTCGCGCAGATGGTCGCCGGCTTCTGGGGCGGCGGTGACGCGGCGGACCAGCTC
GGCGCCTGTGGGTTCCCGGCGAGCGGCGGCGCCGCCGACATGGTCGCCTCGTCGCAGGGC
TCCGACTCCTACTCGCCATTCAGCTTCCTCTCCCATTGA
>KAF0907722.1
ATGGCGTTCTCCGAGCAGCCGAAGCCGGCGGGGCAGCCACAGCCGTCGCCGCCGTCGTCG
CCGAGAGAGCGGCCGCCCTCGGGGCGGGGCAGGCGGCGCACGCAGGAGCCCGGCCGTTTC
CTCGGCGTGCGGCGCCGGCCGTGGGGGAGGTACGCCGCCGAGATACGCGACCCGACGACC
AAGGAGCGGCATTGGCTGGGCACGTTCGACACGGCGCAGGAGGCGGCGCTGGCGTACGAC
CGCGCCGCGCTGTCCATGAAAGGCGCCCAGGCGCGCACCAACTTCGTCTACACCCACACC
GCCTACAACTACCCGCCGTTCCTCGCGCCGTTCCACGCGACGCCCTACGCCGCCGCGCCG
TCGTCCATGCAGTACGGCGGCCATGGCCACGGACACCACCAGCATGCGATGGGCGCGCCG
CACATTGGCTCGTACGGTCACCACGGCCATGGGGCCGCGGCGTCTGGGGCGTCCTCGGCC
GGCGAGTGCTCGACGATGCCGGTGATGGTCCCGGTTGATCATCACCGTGCCAGCTCGGCG
TCGCTGTTGGATAGGAACGGGCACGACTTCCTCTTCTCCAGCGCCGACGACAACTCCGGG
TACCTGAGCAGCGTGGTGCCGGAGAGCTGCCTCCGGCCGAGGGGCGGCGCGGCGGCCGAT
CAGGACATGCGGCGCTACTCCGACGCCGACGCGTACGGCATGATGGGGCTCCGGGAGGAC
GTGGACGACCTGGCGCAGATGGTCGCCGGGTTCTGGGGCGGCGGCGACGCGGACCAGCTC
GGCGCCTGCGGGTTCCCGGCGAGCGGCGGCGGCGCCGACATGGTCGCCTCGTCGCAGGGC
TCCGACTCCTACTCGCCATTCAGCTTCCTCTCCCACTGA
>OPUNC07G24180.1
ATGAACACTCGAGGCAGCAGCAGCAGCAGCAGCAGCAGCAGCAGCCAGGCCAGCCTCATG
GCGTTCTCTGAGCCGCCCAAGCCGGCGAGTCACCCGTCGCCGCCATCGTCGCCGATGAGC
GAACGGCCGCCGTCGGGGCGCAGCAGGCGGCGCGCTCAGGAGCCCGGGAGGTTCCTCGGC
GTGCGGCGGCGGCCGTGGGGGAGGTACGCCGCCGAGATACGTGACCCGACCACCAAGGAG
CGGCATTGGCTGGGCACGTTCGACACGGCGCAGGAGGCGGCGCTGGCGTACGACCGCGCC
GCGCTGTCCATGAAGGGCGCCCAGGCGCGCACCAACTTCGTCTACACCCACGCCGCCTAC
AACTACCCGCCGTTCCTCGCGCCGTTCCACGCGCAGCCGTACGCCGCCGCCGCCGCCGCG
GCGCCGTCCTCGGTGCAGTACGGCGGCGGCGGCGGGCACGGCCATGGCCACGGCGTGGGC
GCGCCGCACATTGGCTCGTACGGTCACCACCACCACCACGGCCATGGCGCGGCGTCGGGC
GCGTCCTCGGTGGGCGAGTGCTCGACGATGCCGGTGATGGTCCCGGTTGATCCTCACCGC
GCCAGCATGTCGTCCTCGCTGTTGGACATGGACAGGAATGGCCATGACTTCCTCTTCTCC
AGCGCCGACGACAACTCCGGGTACCTGAGCAGCGTGGTGCCGGAGAGCTGCCTCCGGCCG
AGGGGCGGCGCGGCGGCAGATCAGGACATGCGGCGCTACTCCGACGCCGACGCCTACGGC
ATGATGGGGCTCCGGGAGGACGTCGACGACCTGGCACAGATGGTCGCCGGGTTCTGGGGC
GGTGGCGACGCGGTGGACCAGCTCGGCGCCTGCGGTTTCCCGGCGAGCGGCGGCGGCGCC
GACATGGTCACCTCGTCGCAGGGCTCCGATTCCTACTCGCCATTCAGCTTCCTCTCCCAC
TGA
>ONIVA07G25390.1
ATGAACACTCGAGGCAGCGGCAGTAGCAGCAGCAGCAGCAGCAGCCAGGCCAGCCTGATG
GCGTTCTCGGAGCCGCCGAAGCCGGCGAGCCAGCCGTCGCCGCCGTCGTCGCCGATGAGC
GAGCGGCCGCCGTCGGGGCGCAGCAGGCGGCGCGCGCAGGAGCCCGGGAGGTTCCTCGGC
GTGCGGCGGCGGCCGTGGGGGAGGTACGCCGCCGAGATACGCGACCCGACCACCAAGGAG
CGGCACTGGCTGGGCACGTTCGACACGGCGCAGGAGGCGGCGCTGGCGTACGACCGCGCC
GCGCTGTCCATGAAGGGCGCCCAGGCGCGCACCAACTTCGTCTACACCCACGCCGCCTAC
AACTACCCGCCGTTCCTCGCGCCGTTCCACGCGCCGCAGTACGCCGCCGCCGCCGCCGCG
CCGTCCTCGGTGCAGTACGGCGGCGGCGTGGGCGCGGCGCCGCACATTGGCTCGTACGGT
CACCACCACCATCACCACCACCACCACGGACATGGCGCGGCGTCGGGCGCGTCGTCGGTG
GGCGAGTGCTCGACGATGCCGGTGATGGTCCCGGTTGATCCCCACCGCTCCAGCATGTCG
TCGTCGCTGCTGGACATGGACAGGAACGGCCACGACTTCCTCTTCTCCGGCGCCGACGAC
AACTCCGGGTACCTGAGCAGCGTGGTGCCGGAGAGCTGCCTCCGGCCGAGGGGCGGCGGC
GCCGCGGCCGATCATCAGGACATGCGGCGCTACTCCGACGCCGACGCCTACGGCATGATG
GGGCTCCGGGAGGACGTCGACGACCTCGCGCAGATGGTCGCCGGCTTCTGGGGCGGCGGC
GACGCGGCGGACCAGCTCGGCGCCTGCGGGTTCCCGGCGAGCGGCGGCGCCGCCGACATG
GTCGCCTCGTCGCAGGGCTCCGACTCCTACTCTCCATTCAGCTTCCTCTCCCATTGA
>Pahal.2G484900.1
ATGAACACTCGAGGCAGTGGTAGCAGCAGCGGCGGCGGTGGCGGCAACCCGACCCTCATG
GCCTTCTCCGAGCATCCGAAGCCGGCGTCGGGCCAGCCGCAGCCGTCCCCGCCGTCATCG
CCGAGCGAGCGGCCGCCAGCGGGGCGCGGCCGCCGGCGCGCGCAGGAGCCCGGGCGGTTC
CTGGGCGTGCGTCGGCGGCCGTGGGGCCGGTACGCGGCGGAGATACGCGACCCGACGACC
AAGGAGCGGCATTGGCTGGGCACGTTCGACACCGCGCAGGAGGCGGCGCTGGCCTACGAC
CGCGCTGCGCTGTCCATGAAGGGCGCGCAGGCGCGCACCAACTTCGTGTACACGCACGCC
GCGTACAACTACCCGCCGTTCCTGGCGCCGTTCCACGCCCAGCCGTCGTCGTACGCGCAC
GCGCCGTCGTCCGTGCAGTATGGCGGCCACGGGCACCACGGCGGCGCGGGCGCGCCGCAC
ATTGGCTCGTACCACCACCACTACTACTACCAGGCTTCGGCGGCGGGGTCCGGCGCCTCG
TCCTCGTCGGGGGAGTGCTCGGCGCCGGCGGCCGTAGATCGCGCCGACGGCACGCTGCTG
ATGGATCGCAACGGGCACGACTTCCTGTTCGCGAGCGCGGACGACAACTCCGGGTACCTG
AGCAGCGTGGTCCCGGAGAGCTGCCTCCGGCCGCGGAGCAGCGCGGCGGCGGTGGAGGAC
CTGCGGCGGTACTCGGACGCGGACGCCTACGGGATGGGGATGGGGCTCCGGGAGGACGTG
GACGACCTGGCGCAGATGGTGGCCGGGTTCTGGGGCGGCTCCGGCGGCGACGCGGACCAG
CTGTGCGGGTTCCCGTCCGGCAGCGGGGACATGGTGGCGTCGTCGCAGGGGTCGGACGGC
TACTCGCCCTTGAGCTTCCTCTCCCACTGA
>RLN33328.1
ATGAACACTCGAGGCAGTGGCAGCAGCGGCGGCGGCGGCAACCCGACCCTCATGGCCTTC
TCCGAGCATCCGAAGCCGTCGTCGGGCCAGCCGCAGCCGTCCCCGCCGTCGTCGCCGAGC
GACCGGCCGCCAGCGGGGCGCGGCCGCCGGCGCGCGCAGGAGCCCGGGCGGTTCCTTGGC
GTGCGTCGCCGGCCGTGGGGCCGGTACGCGGCGGAGATACGCGACCCGACGACCAAGGAG
CGGCATTGGCTGGGCACGTTCGACACCGCGCAGGAGGCGGCGCTGGCCTACGACCGCGCC
GCGCTGTCCATGAAGGGCGCGCAGGCGCGCACCAACTTCGTGTACACGCACGCCGCGTAC
AACTACCCGCCGTTCCTGGCGCCGTTCCACGCGCAGCCGTCGTCGTACGCGCACGCTCCG
TCGTCCGTGCAGTACGGCGGCGCGGGCGCGCCGCACATTGGCTCGTACCACCACCACCAC
CACTACCAGCAGGCTTCGGCGGCGGCGGGGTCCGGCGCCTCGTCCTCGTCGGGGGAGTGC
TCGGCGCCGGCGGCCGTGGATCGCGCCGACGGCACGCTGCTGATGGACCGCAACGGGCAC
GACTTCCTGTTCGCGAGCGCGGACGACAACTCCGGGTACCTGAGCAGCGTGGTCCCGGAG
AGCTGCCTCCGTCCGCGGAGCAGCGCGGCGGCGGTGGAGGACCTGCGGCGGTACTCGGAC
GCGGACGCCTACGGGATGGGGATGGGGCTCCGGGAGGACGTGGACGACCTGGCGCAGATG
GTGGCCGGGTTCTGGGGCGGGTCCGGCGGCGACGCGGACCAGCTGTGCGGGTTCCCGTCC
GGCGGCGGGGACAGCATGGTGGCGTCGTCGCAGGGTTCGGACGGCTACTCGCCCTTCAGC
TTCCTCTCCCACTGA
>Pavir.Ba00192.1
ATGAACACTCGAGGCAGTGGCAGCAGTAGCGGCGGCGGCAACCCGACCCTCATGGCCTTC
TCCGAGCATCCAAAGCCGGCGTCGGGCCAGCCGCAGCCGTCCCCGCCGTCGTCACCGAGC
GAGCGGCCGCCAGCGGGGCGCGGCCGCCGGCGCGCGCAAGAGCCCGGGCGGTTCCTGGGC
GTGCGTCGCCGGCCGTGGGGCCGGTACGCGGCGGAGATACGCGACCCGACGACCAAGGAG
CGGCATTGGCTGGGCACGTTCGACACCGCGCAGGAGGCGGCGCTGGCCTACGACCGCGCC
GCGCTGTCCATGAAGGGCGCGCAGGCGCGCACCAACTTCGTGTACACGCACGCCGCTTAC
AACTACCCCCCGTTCCTGGCGCCGTTCCACGCGCAGCCGTCGTCGTACGCGCACGCGCCG
TCGTCCGTGCAGTACGGCGGCGCGGGCGCGCCGCACATTGTCTCGTACCACCACCACCAC
CACCACTACCAGGCTTCGGCGGCGGGGTCCGGCGGCGCCTCCTCGTCGTCGGGGGAGTGC
TCGGTGCCGGTGGCCGTGGATCGCGCCGACGGCACGCTGCTGATGGACCGCAACGGGCAC
GACTTCCTGTTCGCGAGCGCGGACGACAACTCCGGGTACCTGAGCAGCGTGGTCCCGGAG
AGCTGCCTCCGGCCGCGGAGCAGCGCTGCGGCGGTGGAGGACCTGCGTCGGTACTCGGAC
GCGGACGCCTACGGGATGGGGATGGGGCTCCGGGAGGACGTCGACGACCTGGCGCAGATG
GTGGCCGGGTTCTGGGGCGGCTCCGGCGGCGACGCGGACCAGCTGTGCGGCCCGTCCGGC
GGCGGGGACATGGTGGCGTCGTCGCAGGGGTCGGACGGCTACTCGCCCTTCAGCTTCCTC
TCCCAC
>Seita.2G427300.1
ATGAACACTCGAGGCAGTGGCAGCAGCAGCGGCGGCAGCAACCAGACCCTCATGGCGTTC
TCCGAGCAGAAGCCGGCGTCGGGCCAGCCGCAGCCGTCCCCGCCGTCGTCGCCGAGCGAG
CGGCCGCCAGCGGGGCGCGGCCGCCGGCGCGCGCAGGAGCCCGGGCGGTTCCTGGGCGTT
CGCCGGCGCCCGTGGGGCCGGTACGCGGCGGAGATCCGCGACCCGACGACCAAGGAGCGG
CATTGGCTGGGCACGTTCGACACGGCGCAGGAGGCGGCGCTGGCCTACGACCGCGCCGCG
CTGTCGATGAAGGGTGCGCAGGCGCGCACCAACTTCGTGTACACGCACGCGGCGTACAAC
TACCCGCCGTTCCTGGCGCCGTTCCACGCGCAGGCGCCGTCGTCCCTGCAGTACGGGCAG
CACGGCGGCGCGCCGCACATTGGCTCGTACCACCACCACCACTACCAGGCCTCGGCAGGC
GGCGCCGGCTCCTCCTCGTCGTCGGGGGAGTGCTCGGCGCCGGCGGCCGTGGATCGCGCC
GACGGGACGCTGCTGATGGACCGCAACGGGCACGACTTCCTGTTCGCGAGCGCGGACGAC
AGCTCCGGGTACCTGAGCAGCGTGGTCCCGGAGAGCTGCCTCCGGCCGCGGAGCAGCGCG
GCGGCGGTGGAGGACCTGCGGCGGTACTCGGACGCGGACGCCTACGGGATGGGGATGGGC
CTCCGGGAGGACGTGGACGACCTGGCGCAGATGGTGGCCGGGTTCTGGGGCAGCGCCGGC
GGCGACGCGGACCAGCTGTGCGGGTTCCCGTCCGGCGGCGGCGACATGGTGGCGTCGTCG
CAGGGGTCCGACGGCTACTCGCCCTTCAGCTTCCTCTCCCAC
>Sevir.2G437800.1
ATGAACACTCGAGGCAGTGGCAGCAGCAGCGGTGGCAGCAACCAGACCCTCATGGCGTTC
TCCGAGCAGAAGCCGGCGTCGGGCCAGCCGCAGCCGTCCCCGCCGTCGTCGCCGAGCGAG
CGGCCGCCAGCGGGGCGCGGCCGCCGGCGCGCGCAGGAGCCCGGGCGGTTCCTGGGCGTT
CGCCGGCGCCCGTGGGGCCGGTACGCGGCGGAGATCCGCGACCCGACGACCAAGGAGCGG
CATTGGCTGGGCACGTTCGACACGGCGCAGGAGGCGGCGCTGGCCTACGACCGCGCCGCG
CTGTCGATGAAGGGTGCGCAGGCGCGCACCAACTTCGTGTACACGCACGCGGCGTACAAC
TACCCGCCGTTCCTGGCGCCGTTCCACGCGCAGGCGCCGTCGTCCCTGCAGTACGGGCAG
CACGGCGGCGCGCCGCACATTGGCTCGTACCACCACCACCACTACCAGGCCTCGGCAGGC
GGCGCCGGCTCCTCCTCGTCGTCGGGGGAGTGCTCGGCGCCGGCGGCCGTGGATCGCGCC
GACGGGACGCTGCTGATGGACCGCAACGGGCACGACTTCCTGTTCGCGAGCGCGGACGAC
AGCTCCGGGTACCTGAGCAGCGTGGTCCCGGAGAGCTGCCTCCGGCCGCGGAGCAGCGCG
GCGGCGGTGGAGGACCTGCGGCGGTACTCGGACGCGGACGCCTACGGGATGGGGATGGGC
CTCCGGGAGGACGTGGACGACCTGGCGCAGATGGTGGCCGGGTTCTGGGGCAGCGCCGGC
GGCGACGCGGACCAGCTGTGCGGGTTCCCGTCCGGCGGCGGCGACATGGTGGCGTCGTCG
CAGGGGTCCGACGGCTACTCGCCCTTCAGCTTCCTCTCCCAC
>Sobic.002G411000.1
ATGATGAATACCCGAGGCAGTGGCAGTGGCAGCAGCAGCGGCAGCAACCAGACCATGATG
GCCTTCTCCGACCATCCTCCGAAGCCGGCGACGGCAGCGTCAGGCGGGCAGCCGCAGCCG
TCCCCGCCGTCGTCTCCGAGCGAGCGTCCGCCAGCCGGCCGTGGGCGCCGGCGCGCGCAG
GAGCCCGGGCGGTTCCTCGGCGTGCGTCGCCGGCCGTGGGGACGGTACGCGGCGGAGATA
CGCGACCCCACGACCAAGGAGCGGCATTGGCTGGGCACGTTCGACACCGCGCAGGAGGCG
GCGCTGGCCTACGACCGCGCGGCGCTGTCCATGAAGGGCGCGCAGGCGCGCACCAACTTC
GTCTACACGCACGCCGCGTACAACTACCCGCCCTTCCTGGCGCCGTTCCACCACGGGCAG
CAGCCGTCGTCGTACGCGCACGCGCCGTCGTCCGTGCAGCACCAGTACGGCGGCGGAGTG
GGCGCCGGCGCGCCGCACATTGCCTCGTACGGGCACCACCACTACCACCACCAGGCCGGC
TCGGCGAGCGCTGCAGCAGCTGGCGGCGCGTCGTCGGGCGAGTGCTCGTCGACGATGCCG
GTGCCCGTGGAACGCGCCGACGGCACGCTGCTGCTGGACCGCAGCGGCGGCGGTCACCAC
CACCACCACGAGTTCCTGTTCGCGAGCGCGGACGACAACTCCGGGTACCTGAGCAGCGTG
GTCCCGGAGAGCTGCCTCCGGCCGAGGAGCAGCGCGGCGGCGGTGGAGGACCTGCGGCGG
TACTCGGACGCGGACGCCTACGGGATGGGCATGGGGCTCCGGGAGGACGTGGACGACCTT
GCCCAGATGGTGGCCGGGTTCTGGGGCGGCGCTGGCGACGCGGACCAGCTGTGCGGGTTC
CCGTCCGGCGGCGCCGGGGACAGCATGGTGGCGTCGTCGCAGGGCTCTGACGGCTACTCG
CCCTTCAGCTTCCTCTCCCAC
>Sspon.02G00013303DmRNA1_2D
ATGTCACCCCTGCCATCTCATCTCATCTCATCCACGGTGCCTGCCCTGCCCTGCCCTCCT
TCCTTTTCCCTCCCAAAGGACACCTCCAAGCTCCATTTAAATACCACCCCTCCCTCCCTC
TCTTGTGACCACTACTACACTACACTACTCCAAAACGACCTCAAGCCAGCACTCAAGCTA
GCTCACTCGTGCTCGTGCTCATCGTGCCATGATGAATACCCGAGGCAGTGGCAGCAGCAG
CGGCAGCAACCAGACCATGATGGCCTTCTCCGAGCATCCGAAGCCGGAGACGGCGTCGTC
GGGGCAGCCGCAGCCCGTCCGCCAGCGGGCCGCGGGCGCCGGCGCGCGCAGGAGCCCGGG
AGGTTCCTCGGCGTGCGGCGCCGGCCGTGGGGCCGGTACGCGGCGGAGATACGCGACCCC
ACGACCAAGGAGCGGCATTGGCTGGGCACGTTCGACACCGCGCAGGAGGCGGCGCTCGCC
TACGACCGCGCCGCGCTGTCCATGAAGGGCGCGCAGGCGCGCACCAACTTCGTGTACACG
CACGCCGCGTACAACTACCCGCCCTTCTTGGCGCCGTTCCACCACGCGCAGCAGCCGTCG
TCGTACGCGCACGCGCCGTCGTCCGTGCAGCACCAGTACGGCGGCGGCGTGGGCGCGCCG
CACATTGGTTCGTACGGCCACCACCACTACCACCACCAGGGCTCGGCGGGCGCCGCAGCA
GCTGGCGGCGCGTCGTCGGGCGAGTGCTCGTCGACGATGCCGGTGCCCGTGGAACGCGCC
GACGGCACGCTGCTGCTGGACCGCAGCGGCGGCGGGCACCACCACCACCACCACCACGAG
TTCCTGTTCGCGAGCGCGGACGACAACTCCGGGTACCTGAGCAGCGTGGTCCCGGAGAGC
TGCCTCCGGCCGCGGAGCAGCGCGGCGGCGGTGGAGGACCTGCGGCGGTACTCGGACGCG
GACGCCTACGGGATGGGCATGGGGCTCCGGGAGGACGTCGACGACCTTGCCCAGATGGTG
GCCGGGTTCTGGGGCGGCGCCGGCGACGCGGACCAGCTGTGCGGGTTCCCCATGGTGGCG
TCGTCGCAGGGGTCCGACGGCTACTCGCCCTTCAGCTTCCTCTCCCACTGA
>Sspon.02G00013302CmRNA1_2C
ATGTCACCCCTGCCATCTCATCTCATCTCATCCACGGTGCCTGCCCTGCCCTGCCCTCCT
TCCTTTTCCCTCCCAAAGGACACCTCCAAGCTCCATTTAAATACCACCCCTCCCTCCCTC
TCTTGTGACCACTACTACACTACACTACTCCAAAACGACCTCAAGCCAGCACTCAAGCTA
GGTAGCTCACAGCCTCAGCTAAAGCCTAGCTCACTCGTGCTCGTGCTCATCTGGCAGCAG
CAGCGGCAGCAACCAGACCATGATGGCCTTCTCCGAGCATCCGAAGCCGGCGACGGCGTC
GTCGGGGCAGCCGCAGCCCGTCCGCCAGCGGGCCGCGGGCGCCGGCGCGCGCAGGAGCCC
GGGAGGTTCCTCGGCGTGCGGCGCCGGCCGTGGGGCCGGTACGCGGCGGAGATACGCGAC
CCCACGACCAAGGAGCGGCATTGGCTGGGCACGTTCGACACCGCGCAGGAGGCGGCGCTC
GCCTACGACCGCGCCGCGCTGTCCATGAAGGGCGCGCAGGCGCGCACCAACTTCGTGTAC
ACGCACGCCGCGTACAACTACCCGCCCTTCTTGGCGCCGTTCCACCACGCGCAGCAGCCG
TCGTCGTACGCGCACGCGCCGTCGTCCGTGCAGCACCAGTACGGCGGCGGCGTGGGCGCG
CCGCACATTGGTTCGTACGGCCACCACCACTACCACCACCAGGGCTCGGCGGGCGCCGCA
GCAGCTGGCGGCGCGTCGTCGGGCGAGTGCTCGTCGACGATGCCGGTGCCCGTGGAACGC
GCCGACGGCACGCTGCTGCTGGACCGCAGCGGCGGCGGGCACCACCACCACCACCACCAC
GAGTTCCTGTTCGCGAGCGCGGACGACAACTCCGGGTACCTGAGCAGCGTGGTCCCGGAG
AGCTGCCTCCGGCCGCGGAGCAGCGCGGCGGCGGTGGAGGACCTGCGGCGGTACTCGGAC
GCGGACGCCTACGGGATGGGCATGGGGCTCCGGGAGGACGTCGACGACCTTGCCCAGATG
GTGGCCGGGTTCTGGGGCGGCGCCGGCGACGCGGACCAGCTGTGCGGGTTCCCCATGGTG
GCGTCGTCGCAGGGGTCCGACGGCTACTCGCCCTTCAGCTTCCTCTCCCACTGA
>TraesCS2B02G136100.1
ATGAGCTCTCGCAGCAGCAGCGGCGGCGGCCAGGCCTCCCAGATGATGGCCTTCTCGGAG
CATTCGCTGCCGAAGCCGATCGCCGGCCACCCGCAGCCGCAGCCGTCCCCGCCGTCGTCG
CCGAGCGAACGGCCGGCGCCTCGCGGCAGGCGGCGCGCGCAGGAGCCCGGGCGCTTCCTG
GGCGTGCGCCGGCGGCCGTGGGGCCGGTACGCGGCCGAGATACGCGACCCGACCACCAAG
GAGCGGCACTGGCTCGGCACCTTCGACACGGCGCAGGAGGCCGCCCTGGCCTACGACCGT
GCCGCGCTCTCCATGAAGGGCGCGCAGGCGCGCACCAACTTCGTCTACGCGCACGCCGCC
TACAACAACTACCCGCCCTTCCTCGCGCCGTTCCACGCGCAGCAGCAGCCCGCCGCCTAC
GCGTCCTCCACCATGCCGTACGGCGGGCAACAGCGCGCGGGCGCGGCGGCGCCGCACATT
GGCAGCTCGTACCACGGCCACGGCTACCACCAGCAGGGCCCGGGCGCCGGCGCGGGCGAG
TGCTCCATGCCGGTGCTCAATGCCGCGGATCACGGCGCCAGCAGCCCGATGGACGTGCGC
GGCAGCGGCGGCCACGACATCCTCTTCCCCAGCGCCGACGACAACTCCGGGTACCTGAGC
AGCGTGGTGCCGGAGAGCTGCCTCCGGCCCCGCGGCGGCGACCTGCAGGACGCGCGGCGC
TACTCCGTGTCCGACGCCGACGCCTACGGGCTGGGCCTCCGGGAGGACGTGGACGACCTG
GCGTTGATGGTGGCCGGCTTCTGGGGCGGCGCCGACGCGGCGTACGGCGGGTTCGCCCCC
GCGAACGGCGGCGGCCACGACATGGTCGCCTCGTCGCAGGGCTCCGACAACGGCTACTCC
CCCTTCAGCTTCCTCTCACACTGA
>TraesCS2A02G116900.1
ATGAGCTCTCGCAGCAGCAGCGGCGGCGGCGGTGCCTCCCAGATGATGGCCTTCTCGGAG
CATTCGCTGCCGAAGCCGATCGCCGGTCACCCGCAGCCGCAGCCGTCCCCGCCGTCGTCG
CCGAGCGAGCGGCCGGCGGCGCGCGGCAGGCGGCGCGCGCAGGAGCCCGGGCGCTTCCTG
GGCGTGCGCCGGCGGCCGTGGGGCCGGTACGCGGCCGAGATACGCGACCCGACCACCAAG
GAGCGGCACTGGCTCGGCACCTTCGACACGGCGCAGGAGGCCGCCCTGGCCTACGACCGC
GCCGCGCTCTCCATGAAGGGCGCGCAGGCGCGCACCAACTTCGTCTACGCGCACGCCGCC
TACAACAACTACCCGCCCTTCCTCGCGCCGTTCCACGCGCAGCACCAGCCCGCCGCCTAC
GCCGCGTCCTCGGCCATGCCGTACGGCGGCCAGCAGCAGCACGCGGGCGCGGGGCCGCCG
CACATTGGCAGCTCGTACCACCACGGCCACGGCTACCACCAGCAGGGCCCGGGCGAGTGT
TCCATGCCGGTGCCCAGTGCCGCGGATCACGGCGCCAGCGGCCCGATGGACGTGCGCGGC
AGCAGCGGCCACGACTTCCTCTTCCCCAGCGCCGACGACAACTCCGGGTACCTGAGCAGC
GTGGTGCCGGAGAGCTGCCTCCGGCCCCGCGGCGGCGACCTGCAGGACGCGCGGCGCTAC
TCCGTGTCCGACGCCGACGCCTACGGGCTGGGCCTCCGGGAGGACGTGGACGACCTGGCG
ACGATGGTGGCCGGCTTCTGGGGCGGCGCCGACGCGCCGTACGGCGGCGGCCACGACATG
GTCGCCTCGTCGCAGGGCTCGGACAACGGCTACTCCCCCTTCAGCTTCCTCTCCCACTGA
>TraesCS2D02G118200.1
ATGGCGTTCTCGGAGCATTCGCTGCCGAAGCCGATCGCCGGCCACCCGCAGCCGCAGCCG
TCCCCGCCGTCGTCTCCGAGCGAGAGGCCGGCGCCGCGTGGCAGGCGGCGCGCGCAGGAG
CCCGGGCGCTTCCTGGGCGTGCGCCGGCGGCCGTGGGGCCGGTACGCGGCGGAGATACGC
GACCCGACCACCAAGGAGCGGCACTGGCTCGGCACCTTCGACACGGCGCAGGAGGCCGCC
CTGGCCTACGACCGCGCCGCGCTCTCCATGAAGGGCGCGCAGGCGCGCACCAACTTCGTC
TACGCGCACGCCGCCTACAACAACTACCCGCCCTTCCTCGCGCCGTTCCACGCGCAGCAG
CAGCCCGCCGCCTACGCGTCCTCGACCATGCCGTACGCCGGCCAGCAGCACGCGGCGCCG
CACATTGGCAGCTCGTACCACCACGGCCACGGCCACGGCGGCCTCGGCTACCACCAGCAG
GGCCCGGGCGCCGGCGCGGGCGAGTGCTCCATGCCGGTGCCCAATGCCGCCGATCACGGC
GCCAGCAGCCCGATGGACGTGCGCGGCAGCAGCGGCCACGACTTCCTCTTCCCCAGCGCC
GACGACAACTCCGGGTACCTGAGCAGCGTGGTGCCGGAGAGCTGCCTCCGGCCCCGCGGC
GGCGACCTGCAGGACGCGCGGCGCTACTCCGTGTCCGACGCCGACGCCTACGGGCTGGGC
CTCCGGGAGGACGTGGACGACCTGGCGTCCATGGTGGCCGGCTTCTGGGGCGGCGCCGAC
GCGGCGTACGGCGGGTTCGCCCCCGCGAACGGCGGCGGCCACGACATGGTCGCCTCGTCG
CAGGGCTCCGACAACGGCTACTCCCCCTTCAGCTTCCTCTCCCACTGA
>QBI22219.1_A
ATGAGCTCTCGCAGCAGCAGCGGCGGCGGCGGTGCCTCCCAGATGATGGCCTTCTCGGAG
CATTCGCTGCCGAAGCCGATCGCCGGTCACCCGCAGCCGCAGCCGTCCCCGCCGTCGTCG
CCGAGCGAGCGGCCGGCGGCGCGCGGCAGGCGGCGCGCGCAGGAGCCCGGGCGCTTCCTG
GGCGTGCGCCGGCGGCCGTGGGGCCGGTACGCGGCCGAGATACGCGACCCGACCACCAAG
GAGCGGCACTGGCTCGGCACCTTCGACACGGCGCAGGAGGCCGCCCCGGCCTACGACCGC
GCCGCGCTCTCCATGAAGGGCGCGCAGGCGCGCACCAACTTCGTCTACGCGCACGCCGCC
TACAACAACTACCCGCCCTTCCTCGCGCCGTTCCACGCGCAGCACCAGCCCGCCGCCTAC
GCCGCGTCCTCGGCCATGCCGTACGGCGGCCAGCAGCAGCACGCGGGCGCGGGGCCGCCG
CACATTGGCAGCTCGTACCACCACGGCCACGGCTACCACCAGCAGGGCCCGGGCGAGTGT
TCCATGCCGGTGCCCAGTGCCGCGGATCACGGCGCCAGCGGCCCGATGGACGTGCGCGGC
AGCAGCGGCCACGACTTCCTCTTCCCCAGCGCCGACGACAACTCCGGGTACCTGAGCAGC
GTGGTGCCGGAGAGCTGCCTCCGGCCCCGCGGCGGCGACCTGCAGGACGCGCGGCGCTAC
TCCGTGTCCGACGCCGACGCCTACGGGCTGGGCCTCCGGGAGGACGTGGACGACCTGGCG
ACGATGGTGGCCGGCTTCTGGGGCGGCGCCGACGCGCCGTACGGCGGCGGCCACGACATG
GTCGCCTCGTCGCAGGGCTCGGACAACGGCTACTCCCCCTTCAGCTTCCTCTCCCACTGA
>QBI22216.1_A
ATGAGCTCTCGCAGCAGCAGCGGCGGCGGCGGTGCCTCCCAGATGATGGCCTTCTCGGAG
CATTCGCTGCCGAAGCCGATCGCCGGTCACCCGCAGCCGCAGCCGTCCCCGCCGTCGTCG
CCGAGCGAGCGGCCGGCGGCGCGCGGCAGGCGGCGCGCGCAGGAGCCCGGGCGCTTCCTG
GGCGTGCGCCGGCGGCCGTGGGGCCGGTGCGCGGCCGAGATACGCGACCCGACCACCAAG
GAGCGGCACTGGCTCGGCACATTCGACACGGCGCAGGAGGCCGCCCTGGCCTACGACCGC
GCCGCGCTCTCCATGAAGGGCGCGCAGGCGCGCACCAACTTCGTCTACGCGCACGCCGCC
TACAACAACTACCCGCCCTTCCTCGCGCCGTTCCACGCGCAGCACCAGCCCGCCGCCTAC
GCCGCGTCCTCGGCCATGCCGTACGGCGGCCAGCAGCAGCACGCGGGCGCGGGGCCGCCG
CACATTGGCAGCTCGTACCACCACGGCCACGGCTACCACCAGCAGGGCCCGGGCGAGTGC
TCCATGCCGGTGCCCAGTGCCGCGGATCACGGCGCCAGCGGCCCGATGGACGTGCGCGGC
AGCAGCGGCCACGACTTCCTCTTCCCCAGCGCCGACGACAACTCCGGGTACCTGAGCAGC
GTGGTGCCGGAGAGCTGCCTCCGGCCCCGCGGCGGCGACCTGCAGGACGCGCGGCGCTAC
TCCGTGTCCGACGCCGACGCCTACGGGCTGGGCCTCCGGGAGGACGTGGACGACCTGGCG
ACGATGGTGGCCGGCTTCTGGGGCGGCGCCGACGCGCCGTACGGCGGCGGCCACGACATG
GTCGCCTCGTCGCAGGGCTCGGACAACGGCTACTCCCCCTTCAGCTTCCTCTCCCACTGA
>TRIDC2AG014040.1
ATGAGCTCTCGCAGCAGCAGCGGCGGCGGCGGTGCCTCCCAGATGATGGCCTTCTCGGAG
CATTCGCTGCCGAAGCCGATCGCCGGTCACCCGCAGCCGCAGCCGTCCCCGCCGTCGTCG
CCGAGCGAGCGGCCGGCGGCGCGCGGCAGGCGGCGCGCGCAGGAGCCCGGGCGCTTCCTG
GGCGTGCGCCGGCGGCCGTGGGGCCGGTACGCGGCCGAGATACGCGACCCGACCACCAAG
GAGCGGCACTGGCTCGGCACCTTCGACACGGCGCAGGAGGCCGCCCTGGCCTACGACCGC
GCCGCGCTCTCCATGAAGGGCGCGCAGGCGCGCACCAACTTCGTCTACGCGCACGCCGCC
TACAACAACTACCCGCCCTTCCTCGCGCCGTTCCACGCGCAGCACCAGCCCGCCGCCTAC
GCCGCGTCCTCGGCCATGCCGTACGGCGGCCAGCAGCAGCACGCGGGCGCGGGGCCGCCG
CACATTGGCAGCTCGTACCACCACGGCCACGGCTACCACCAGCAGGGCCCGGGCGAGTGT
TCCATGCCGGTGCCCAGTGCCGCGGATCACGGCGCCAGCGGCCCGATGGACGTGCGCGGC
AGCAGCGGCCACGACTTCCTCTTCCCCAGCGCCGACGACAACTCCGGGTACCTGAGCAGC
GTGGTGCCGGAGAGCTGCCTCCGGCCCCGCGGCGGCGACCTGCAGGACGCGCGGCGCTAC
TCCGTGTCCGACGCCGACGCCTACGGGCTGGGCCTCCGGGAGGACGTGGACGACCTGGCG
ACGATGGTGGCCGGCTTCTGGGGCGGCGCCGACGCGCCGTACGGCGGCGGCCACGACATG
GTCGCCTCGTCGCAGGGCTCGGACAACGGCTACTCCCCCTTCAGCTTCCTCTCCCACTGA
>TRIDC2BG016990.1
CGCAGCAGCAGCGGCGGCGGCCAGGCCTCCCAGATGATGGCCTTCTCGGAGCATTCGCTG
CCGAAGCCGATCGCCGGCCACCCGCAGCCGCAGCCGTCCCCGCCGTCGTCGCCGAGCGAA
CGGCCGGCGCCTCGCGGCAGGCGGCGCGCGCAGGAGCCCGGGCGCTTCCTGGGCGTGCGC
CGGCGGCCGTGGGGCCGGTACGCGGCCGAGATACGCGACCCGACCACCAAGGAGCGGCAC
TGGCTCGGCACCTTCGACACGGCGCAGGAGGCCGCCCTGGCCTACGACCGTGCCGCGCTC
TCCATGAAGGGCGCGCAGGCGCGCACCAACTTCGTCTACGCGCACGCCGCCTACAACAAC
TACCCGCCCTTCCTCGCGCCGTTCCACGCGCAGCAGCAGCCCGCCGCCTACGCGTCCTCC
ACCATGCCGTACGGCGGGCAACAGCGCGCGGGCGCGGCGGCGCCGCACATTGGCAGCTCG
TACCACGGCCACGGCTACCACCAGCAGGGCCCGGGCGCCGGCGCGGGCGAGTGCTCCATG
CCGGTGCTCAATGCCGCGGATCACGGCGCCAGCAGCCCGATGGACGTGCGCGGCAGCGGC
GGCCACGACTTCCTCTTCCCCAGCGCCGACGACAACTCCGGGTACCTGAGCAGCGTGGTG
CCGGAGAGCTGCCTCCGGCCCCGCGGCGGCGACCTGCAGGACGCGCGGCGCTACTCCGTG
TCCGACGCCGACGCCTACGGGCTGGGCCTCCGGGAGGACGTGGACGACCTAGCGTCGATG
GTGGCCGGCTTCTGGGGCGGCGCCGACGCGGCGTACGGCGGGTTCGCCCCCGCGAACGGC
GGCGGCCACGACATGGTCGCCTCGTCGCAGGGCTCCGACAACGGCTACTCCCCCTTCAGC
TTCCTCTCACACTGA
>VAH42493.1
ATGAGCTCTCGCAGCAGCAGCGGCGGCGGCCAGGCCTCCCAGATGATGGCCTTCTCGGAG
CATTCGCTGCCGAAGCCGATCGCCGGCCACCCGCAGCCGCAGCCGTCCCCGCCGTCGTCG
CCGAGCGAACGGCCGGCGCCTCGTGGCAGGCGGCGCGCGCAGGAGCCCGGGCGCTTCCTG
GGCGTGCGCCGGCGGCCGTGGGGCCGGTACGCGGCCGAGATACGCGACCCGACCACCAAG
GAGCGGCACTGGCTCGGCACCTTCGACACGGCGCAGGAGGCCGCCCTGGCCTACGACCGT
GCCGCGCTCTCCATGAAGGGCGCGCAGGCGCGCACCAACTTCGTCTACGCGCACGCCGCC
TACAACAACTACCCGCCCTTCCTCGCGCCGTTCCACGCGCAGCAGCAGCCCGCCGCCTAC
GCGTCCTCCACCATGCCGTACGGCGGGCAACAGCGCGCGGGCGCGGCGGCGCCGCACATT
GGCAGCTCGTGCCACGGCCACGGCTACCACCAGCAGGGCCCGGGCGCCGGCGCGGGCGAG
TGCTCCATGCCGGTGCTCAATGCCGCGGATCACGGCGCCAGCAGCCCGATGGACGTGCGC
GGCAGCGGCGGCCACGACTTCCTCTTCCCCAGCGCCGACGACAACTCCGGGTACCTGAGC
AGCGTGGTGCCGGAGAGCTGCCTCCGGCCCCGCGGCGGCGACCTGCAGGACGCGCGGCGC
TACTCCGTGTCCGACGCCGACGCCTACGGGCTGGGCCTCCGGGAGGACGTGGACGACCTG
GCGTCGATGGTGGCCGGCTTCTGGGGCGGCGCCGACGCGGCGTACGGCGGGTTCGCCCCC
GCGAACGGCGGCGGCCACGACATGGTCGCCTCGTCGCAGGGCTCCGACAACGGCTACTCC
CCCTTCAGCTTCCTCTCACACTGA
>LPERR07G22580.1
ATGAACACTCGAGGAGGAAGCAATGGCGGTCACAGCCAGGCGACCCTGATGGCGTTCTCC
GACCAGCCGAAGCCGGTGTCGCACCCGTCGCCGCCTTCGTCGCCGGTGAGCGATCACCGT
CCTCCCTCCTCCGCCGGCGGACGAGGCCGGCGGCGAGCGCAGGAGCCCGGCAGATTCCTC
GGCGTCCGTCGCCGGCCATGGGGAAGATACGCCGCCGAGATCCGTGACCCGACGACCAAG
GAGCGGCATTGGCTCGGCACCTTCGACACGGCGCAGGAGGCGGCGCTCGCCTACGACCGC
GCCGCGCTGTCGATGAAGGGAGCCCAGGCTCGCACCAATTTTGTGTACACTCATCACCAC
GCCGCCGCGGCGTACAATTTCCCCCAATTCCTCGCCGGCGCGTTCCACCACCACCACCCG
TCGCCGCCGGCGTTCGCCGCCGGTGGAGGCGGAAACTCGGTGGAGATGGCGGCATCGGCG
TCGTCTCACGCGGGAACATACGGTGGACACCATGTTGCGGCCGGGGGTGGTGGTGAGTGT
TCGACGGTGATGTCGACGGCGATGCCGGTGATGGTGCCGGTCGATCATTTCGAGCACCAC
AGGGCGAGCACGGCGTCGGTCAACGACTTCCTCTTCTCCGGCGGAGTTTACGGCGGAGGA
GGAGGAGGAGACAACTCCGGGTACCTGAGCAGCGTGGTGCCGGAGAGCTGCCTCCGGCCG
AATGGCGGCGGCGGCGGCGCCGCGGATCATCACGACATGCGGCGCTACTCCGACGCCGAC
GCGTACGGGATGATGGGGATCAGGGAGGACGTCGACGATCTCGCCCAGATGGTCGCCGGA
TTCTGGGGCGGCGCCGCCGACGCCGACCAGCTCGGCGTCTGCGGCTTCCCGGCGAACGGC
GGCGGCGGCGGCGGCGGCGCCGGCGACATGGTCGCCGCGTCGCAGGGCTCGGATTCTTAC
TCGCCGTTCAGCTTCCTCTCCCACTGA
