# Supplementary material for: Evolution analysis of FRIZZY PANICLE (FZP) orthologs explored the mutations in DNA coding sequences in the grass family (Poaceae)
Source: PeerJ. 2022 Mar 11;10:e12880. doi: 10.7717/peerj.12880 (PMC8919851; doi:10.7717/peerj.12880)
Supplement: Data S1 [file peerj-10-12880-s005.txt]

>XP_020192385.1
MSIRSSSGGSGGGHASQMMAFSEHSLPKPIAGHPQPQPSPPSSPSERPAPRGRRRAQEPG
RFLGVRRRPWGRYAAEIRDPTTKERHWLGTFDTAQEAALAYDRAALSMKGAQARTNFVYA
HAAYNNYPPFLAPFHAQQQPAAYASSTMPYAGQQHAAPHIGSSYHHGHGHGGLGYHQQGP
GAGAGECSMPVPNAADHGASSPMDVRGSSGHDFLFPSADDNSGYLSSVVPESCLRPRGGD
LQDARRYSVSDADAYGLGLREDVDDLASMVAGFWGGADAAYGGFAPANGGGHDMVASSQG
SDNGYSPFSFLSH
>Bradi1g18580.1
MSTRGSQPAAQLMAFSEPKPIAASSGHQPNPSPPSSPSERPPAGGRGSRRRTQEPGRFLG
VRRRPWGRYAAEIRDPTTKERHWLGTFDTAQEAALAYDRAALSMKGAQARTNFVYAAPAS
CYSNYPPFLAPFHSPAPGTTMANNAAPVMQQYMLPGHGHAPHHIGSGSGSSYASGGSECS
MPMPMPMMVDVVRNGSGSGGGSRGHVQREDEDFFCFSGSALDDNSGYLSSVVPESCLRPA
SSRVEDTTRRYSVSDADAYGYGMMGREDVDDLAQMVAGFWGSDAAAAYGSGGGGGDGMVA
ASSSQGSDAGYSPFSFLSH
>OEL14197.1
MNTRGSGSSGGGGNQTLMAFSEQPKPASAQPQPSPPSSPSERPPAGRGRRRAQEPGRFLG
VRRRPWGRYAAEIRDPTTKERHWLGTFDTAQEAALAYDRAALSMKGAQARTNFVYTHAAY
NYPPFLAPFHAQGSSYGHAPSSMQYGQQHGGVGAAHIGSYHHHHHHYQASAGSGGGASSS
SSVPAAVDRADGTLLMDHRNGHDFLFASADDNSGYLSSVVPESCLRPRSSAAAVEDLRRY
SDADAYGMGMGLREDVDDLAQMVAGFWGGAGDAEQLCGFPSGGGDMVASSQGSDGYSPFS
FLSH
>TVU37303.1
MAFSEQQKPASPPSSPSERPPAVPRGRRRAQEPGRFLGVRRRPWGRYAAEIRDPTTKERH
WLGTFDTAQEAALAYDRAALSMKGAQARTNFVYTHTAAAYNYPPFLAPFHHAQPSPYAPS
STMHYGGQHGGGGIGSSYHNHHHYHAPAGAAASSAGERSMAPTAAVERADGALLDGGHDF
FFSSADDNSGYLSSVVPESCLRPRSSAAAAEDMRRYSDADAYGMGMGLREDVDDLAQMVA
GFWGGAADAEQLGACGFPAGGGHGGDMVASSQGSDAYSPFSFLSH
>GRMZM2G307119
MMNTRACGSGSGGRNDQTMMGFSEHPKPAASGQAQPSPPSSPSERPPAGRGRRRAQEPGR
FLGVRRRPWGRYAAEIRDPTTKERHWLGTFDTAQEAALAYDRAALSMKGAQARTNFVYTH
AAYNYPPFLAPFHHPSSVQQQHYGAAPHVGSYGHHHYHHQGSSAAVVGASSGECSSALPP
VERADGTLLLDRGGGGGHHHHHHHHPEFLFASADDNSGYLSSVVPESCLRPRSSAAAVED
LRRYSDADAYGMGVGLREDVDDLAQMVAGFWGGGAGDADQLCGGGFPSGGAGDSMAVASS
QGSSDGYSPFSFLSH
>GRMZM2G458437
MMNSRGSGSSSSNHQTMMAFSEHPNPATASSSGQPQASPPSSPSERPPSGRGRRRAQEPG
RFLGVRRRPWGRYAAEIRDPTTKERHWLGTFDTAQEAALAYDRAALSMKGAQARTNFVYT
HAAYNNYPPFLVPFHQQQQQYGAAPQHIGSYGHGHHHYDQQQQQGSTTGECSSTMPPVPV
ERADGTLLLDRGGGHHHHHHHHRELLFATADDSSGYLSSVVPESCLRPRSSAAAVEDLRR
YSVSDADSYGMGLREDVDDLAQMVAGFWGAGAGDGDGMVASSQGSDGYSPFSFLSH
>KAE8778899.1
MMAFSEHSLPKPIAGHPQPQPSPPSSPSERPAPRGRRRAQEPGRFLGVRRRPWGRYAAEI
RDPTTKERHWLGTFDTAQEAALAYDRAALSMKGAQARTNFVYAHAAYNNYPPFLAPFHAQ
PAYASSTMPYGGQQHAGAAPPHIGSYHSHGGVGYHQQGPGAGAGECSMPVPNAADHAASP
MDVRSSGHDFLFPSADDNSGYLSSVVPESCLRPRGGDLQDARRYSVSDADAYGLGLREDV
DDLASMVAGFWGGADAAYGGFAPANGGGHDMVASSQGSDNGYSPFSFLSH
>Os07g0669500
MNTRGSGSSSSSSSSQASLMAFSEPPKPASQPSPPSSPMSERPPSGRSRRRAQEPGRFLG
VRRRPWGRYAAEIRDPTTKERHWLGTFDTAQEAALAYDRAALSMKGAQARTNFVYTHAAY
NYPPFLAPFHAPQYAAAAAAPSSVQYGGGVGAAPHIGSYGHHHHHHHHHGHGAASGASSV
GECSTMPVMVPVDPHRSSMSSSLLDMDRNGHDFLFSGADDNSGYLSSVVPESCLRPRGGG
AAADHQDMRRYSDADAYGMMGLREDVDDLAQMVAGFWGGGDAADQLGACGFPASGGAADM
VASSQGSDSYSPFSFLSH
>EAZ05082.1
MAFSEPPKPASQPSPPSSPMSERPPSGRSRRRAQEPGRFLGVRRRPWGRYAAEIRDPTTK
ERHWLGTFDTAQEAALAYDRAALSMKGAQARTNFVYTHAAYNYPPFLAPFHAPQYAAAAA
APSSVQYGGGVGAAPHIGSYGHHHHHHHHHGHGAASGASSVGECSTMPVMVPVDPHRSSM
SSSLLDMDRNGHDFLFSGADDNSGYLSSVVPESCLRPRGGGAAADHQDMRRYSDADAYGM
MGLREDVDDLAQMVAGFWGGGDAADQLGACGFPASGGAADMVASSQGSDSYSPFSFLSH
>OGLUM07G25800.1
MNTRGSGSSSSSSSSQASLMAFSEPPKPASQPSPPSSPMSERPPSGRSRRRAQEPGRFLG
VRRRPWGRYAAEIRDPTTKERHWLGTFDTAQEAALAYDRAALSMKGAQARTNFVYTHTAY
NYPPFLAPFHAPPYAAAAAAPSSVQYGGGVGAAPHIGSYGHHHHHHHHHHHGHGAASGAS
SVGECSTMPVMVPVDPHRSSMSSSLLDMDRNGHDFLFSGADDNSGYLSSVVPESCLRPRG
GGAAADHQDMRRYSDADAYGMMGLREDVDDLAQMVAGFWGGGDAADQLGACGFPASGGAA
DMVASSQGSDSYSPFSFLSH
>ORUFI07G26720.1
MNTRGSGSSSSSSSSQASLMAFSEPPKPASQPSPPSSPMSERPPSGRSRRRAQEPGRFLG
VRRRPWGRYAAEIRDPTTKERHWLGTFDTAQEAALAYDRAALSMKGAQARTNFVYTHAAY
NYPPFLAPFHAPQYAAAAAAPSSVQYGGGVGAAPHIGSYGHHHHHHHHHGHGAASGASSV
GECSTMPVMVPVDPHRSSMSSSLLDMDRNGHDFLFSGADDNSGYLSSVVPESCLRPRGGG
AAADHQDMRRYSDADAYGMMGLREDVDDLAQMVAGFWGGGDAADQLGACGFPASGGAADM
VASSQGSDSYSPFSFLSH
>AAX83534.1
QPSPPSSPMSERPPSGRSRRRAQEPGRFLGVRRRPWGRYAAEIRDPTTKERHWLGTFDTA
QEAALAYDRAALSMKGAQARTNFVYTHAAYNYPPFLAPFHAPPYAAAAAAPSSVQYGGGV
GAAPHIGSYGHHHHHHHHHGHGAASGASSVGECSTMPVMVPVDPHRSSMSSSLLDMDRNG
HDFLFSGADDNSGYLSSVVPESCLRPRGGGAAADHQDMRRYSDADAYGMMGLREDVDDLA
QMVAGFWGGGDAADQLGACGFPASGGAADMVASSQGSDSYSPFSFLSH
>OMERI07G22420.1
MNTRGSGSSSSSSSSQASLMAFSEPPKPASQPSPPSSPMSERPPSGRSRRRAQEPGRFLG
VRRRPWGRYAAEIRDPTTKERHWLGTFDTAQEAALAYDRAALSMKGAQARTNFVYTHAAY
NYPPFLAPFHAPPYAAAAAAPSSVQYGGVGAAPHIGSYGHHHHHHHHHGHGAAASGASSV
GECSTMPVMVPVDPHRSSMSSSLLDMDRNDHDFLFSSADDNSGYLSSVVPESCLRPRGGG
AAADHQDMRRYSDADAYGMMGLREDVDDLAQMVAGFWGGGDAADQLGACGFPASGGGADM
VASSQGSDSYSPFSFLSH
>ORGLA07G0201100.1
MNTRGSGSSSSSSSSQASLMAFSEPPKPASQPSPPSSPMSERPPSGRSRRRAQEPGRFLG
VRRRPWGRYAAEIRDPTTKERHWLGTFDTAQEAALAYDRAALSMKGAQARTNFVYTHAAY
NYPPFLAPFHAPPYAAAAAPSSVQYGGGVGAAPHIGSYGHHHHHHHHHHHHGHGAASGAS
SVGECSTMPVMVPVDPHRSSMSSSLLDMDRNGHDFLFSGAEDNSGYLSSVVPESCLRPRG
GGAAADHQDMRRYSDADAYGMMGLREDVDDLAQMVAGFWGGGDAADQLGACGFPASGGAA
DMVASSQGSDSYSPFSFLSH
>OBART07G25780.1
MNTRGSGSSSSSSSSQASLMAFSEPPKPASQPSPPSSPMSERPPSGRSRRRAQEPGRFLG
VRRRPWGRYAAEIRDPTTKERHWLGTFDTAQEAALAYDRAALSMKGAQARTNFVYTHAAY
NYPPVPRAVPRAAVRRRRRADMRRYSDADAYGMMGLREDVDDLAQMVAGFWGGGDAADQL
GACGFPASGGAADMVASSQGSDSYSPFSFLSH
>KAF0907722.1
MAFSEQPKPAGQPQPSPPSSPRERPPSGRGRRRTQEPGRFLGVRRRPWGRYAAEIRDPTT
KERHWLGTFDTAQEAALAYDRAALSMKGAQARTNFVYTHTAYNYPPFLAPFHATPYAAAP
SSMQYGGHGHGHHQHAMGAPHIGSYGHHGHGAAASGASSAGECSTMPVMVPVDHHRASSA
SLLDRNGHDFLFSSADDNSGYLSSVVPESCLRPRGGAAADQDMRRYSDADAYGMMGLRED
VDDLAQMVAGFWGGGDADQLGACGFPASGGGADMVASSQGSDSYSPFSFLSH
>OPUNC07G24180.1
MNTRGSSSSSSSSSSQASLMAFSEPPKPASHPSPPSSPMSERPPSGRSRRRAQEPGRFLG
VRRRPWGRYAAEIRDPTTKERHWLGTFDTAQEAALAYDRAALSMKGAQARTNFVYTHAAY
NYPPFLAPFHAQPYAAAAAAAPSSVQYGGGGGHGHGHGVGAPHIGSYGHHHHHGHGAASG
ASSVGECSTMPVMVPVDPHRASMSSSLLDMDRNGHDFLFSSADDNSGYLSSVVPESCLRP
RGGAAADQDMRRYSDADAYGMMGLREDVDDLAQMVAGFWGGGDAVDQLGACGFPASGGGA
DMVTSSQGSDSYSPFSFLSH
>ONIVA07G25390.1
MNTRGSGSSSSSSSSQASLMAFSEPPKPASQPSPPSSPMSERPPSGRSRRRAQEPGRFLG
VRRRPWGRYAAEIRDPTTKERHWLGTFDTAQEAALAYDRAALSMKGAQARTNFVYTHAAY
NYPPFLAPFHAPQYAAAAAAPSSVQYGGGVGAAPHIGSYGHHHHHHHHHGHGAASGASSV
GECSTMPVMVPVDPHRSSMSSSLLDMDRNGHDFLFSGADDNSGYLSSVVPESCLRPRGGG
AAADHQDMRRYSDADAYGMMGLREDVDDLAQMVAGFWGGGDAADQLGACGFPASGGAADM
VASSQGSDSYSPFSFLSH
>Pahal.2G484900.1
MNTRGSGSSSGGGGGNPTLMAFSEHPKPASGQPQPSPPSSPSERPPAGRGRRRAQEPGRF
LGVRRRPWGRYAAEIRDPTTKERHWLGTFDTAQEAALAYDRAALSMKGAQARTNFVYTHA
AYNYPPFLAPFHAQPSSYAHAPSSVQYGGHGHHGGAGAPHIGSYHHHYYYQASAAGSGAS
SSSGECSAPAAVDRADGTLLMDRNGHDFLFASADDNSGYLSSVVPESCLRPRSSAAAVED
LRRYSDADAYGMGMGLREDVDDLAQMVAGFWGGSGGDADQLCGFPSGSGDMVASSQGSDG
YSPLSFLSH
>RLN33328.1
MNTRGSGSSGGGGNPTLMAFSEHPKPSSGQPQPSPPSSPSDRPPAGRGRRRAQEPGRFLG
VRRRPWGRYAAEIRDPTTKERHWLGTFDTAQEAALAYDRAALSMKGAQARTNFVYTHAAY
NYPPFLAPFHAQPSSYAHAPSSVQYGGAGAPHIGSYHHHHHYQQASAAAGSGASSSSGEC
SAPAAVDRADGTLLMDRNGHDFLFASADDNSGYLSSVVPESCLRPRSSAAAVEDLRRYSD
ADAYGMGMGLREDVDDLAQMVAGFWGGSGGDADQLCGFPSGGGDSMVASSQGSDGYSPFS
FLSH
>Pavir.Ba00192.1
MNTRGSGSSSGGGNPTLMAFSEHPKPASGQPQPSPPSSPSERPPAGRGRRRAQEPGRFLG
VRRRPWGRYAAEIRDPTTKERHWLGTFDTAQEAALAYDRAALSMKGAQARTNFVYTHAAY
NYPPFLAPFHAQPSSYAHAPSSVQYGGAGAPHIVSYHHHHHHYQASAAGSGGASSSSGEC
SVPVAVDRADGTLLMDRNGHDFLFASADDNSGYLSSVVPESCLRPRSSAAAVEDLRRYSD
ADAYGMGMGLREDVDDLAQMVAGFWGGSGGDADQLCGPSGGGDMVASSQGSDGYSPFSFL
SH
>Seita.2G427300.1
MNTRGSGSSSGGSNQTLMAFSEQKPASGQPQPSPPSSPSERPPAGRGRRRAQEPGRFLGV
RRRPWGRYAAEIRDPTTKERHWLGTFDTAQEAALAYDRAALSMKGAQARTNFVYTHAAYN
YPPFLAPFHAQAPSSLQYGQHGGAPHIGSYHHHHYQASAGGAGSSSSSGECSAPAAVDRA
DGTLLMDRNGHDFLFASADDSSGYLSSVVPESCLRPRSSAAAVEDLRRYSDADAYGMGMG
LREDVDDLAQMVAGFWGSAGGDADQLCGFPSGGGDMVASSQGSDGYSPFSFLSH
>Sevir.2G437800.1
MNTRGSGSSSGGSNQTLMAFSEQKPASGQPQPSPPSSPSERPPAGRGRRRAQEPGRFLGV
RRRPWGRYAAEIRDPTTKERHWLGTFDTAQEAALAYDRAALSMKGAQARTNFVYTHAAYN
YPPFLAPFHAQAPSSLQYGQHGGAPHIGSYHHHHYQASAGGAGSSSSSGECSAPAAVDRA
DGTLLMDRNGHDFLFASADDSSGYLSSVVPESCLRPRSSAAAVEDLRRYSDADAYGMGMG
LREDVDDLAQMVAGFWGSAGGDADQLCGFPSGGGDMVASSQGSDGYSPFSFLSH
>Sobic.002G411000.1
MMNTRGSGSGSSSGSNQTMMAFSDHPPKPATAASGGQPQPSPPSSPSERPPAGRGRRRAQ
EPGRFLGVRRRPWGRYAAEIRDPTTKERHWLGTFDTAQEAALAYDRAALSMKGAQARTNF
VYTHAAYNYPPFLAPFHHGQQPSSYAHAPSSVQHQYGGGVGAGAPHIASYGHHHYHHQAG
SASAAAAGGASSGECSSTMPVPVERADGTLLLDRSGGGHHHHHEFLFASADDNSGYLSSV
VPESCLRPRSSAAAVEDLRRYSDADAYGMGMGLREDVDDLAQMVAGFWGGAGDADQLCGF
PSGGAGDSMVASSQGSDGYSPFSFLSH
>Sspon.02G00013303DmRNA1_2D
MSPLPSHLISSTVPALPCPPSFSLPKDTSKLHLNTTPPSLSCDHYYTTLLQNDLKPALKL
AHSCSCSSCHDEYPRQWQQQRQQPDHDGLLRASEAGDGVVGAAAARPPAGRGRRRAQEPG
RFLGVRRRPWGRYAAEIRDPTTKERHWLGTFDTAQEAALAYDRAALSMKGAQARTNFVYT
HAAYNYPPFLAPFHHAQQPSSYAHAPSSVQHQYGGGVGAPHIGSYGHHHYHHQGSAGAAA
AGGASSGECSSTMPVPVERADGTLLLDRSGGGHHHHHHHEFLFASADDNSGYLSSVVPES
CLRPRSSAAAVEDLRRYSDADAYGMGMGLREDVDDLAQMVAGFWGGAGDADQLCGFPMVA
SSQGSDGYSPFSFLSH
>Sspon.02G00013302CmRNA1_2C
MSPLPSHLISSTVPALPCPPSFSLPKDTSKLHLNTTPPSLSCDHYYTTLLQNDLKPALKL
GSSQPQLKPSSLVLVLIWQQQRQQPDHDGLLRASEAGDGVVGAAAARPPAGRGRRRAQEP
GRFLGVRRRPWGRYAAEIRDPTTKERHWLGTFDTAQEAALAYDRAALSMKGAQARTNFVY
THAAYNYPPFLAPFHHAQQPSSYAHAPSSVQHQYGGGVGAPHIGSYGHHHYHHQGSAGAA
AAGGASSGECSSTMPVPVERADGTLLLDRSGGGHHHHHHHEFLFASADDNSGYLSSVVPE
SCLRPRSSAAAVEDLRRYSDADAYGMGMGLREDVDDLAQMVAGFWGGAGDADQLCGFPMV
ASSQGSDGYSPFSFLSH
>TraesCS2A02G116900.1
MSSRSSSGGGGASQMMAFSEHSLPKPIAGHPQPQPSPPSSPSERPAARGRRRAQEPGRFL
GVRRRPWGRYAAEIRDPTTKERHWLGTFDTAQEAALAYDRAALSMKGAQARTNFVYAHAA
YNNYPPFLAPFHAQHQPAAYAASSAMPYGGQQQHAGAGPPHIGSSYHHGHGYHQQGPGEC
SMPVPSAADHGASGPMDVRGSSGHDFLFPSADDNSGYLSSVVPESCLRPRGGDLQDARRY
SVSDADAYGLGLREDVDDLATMVAGFWGGADAPYGGGHDMVASSQGSDNGYSPFSFLSH
>TraesCS2B02G136100.1
MSSRSSSGGGQASQMMAFSEHSLPKPIAGHPQPQPSPPSSPSERPAPRGRRRAQEPGRFL
GVRRRPWGRYAAEIRDPTTKERHWLGTFDTAQEAALAYDRAALSMKGAQARTNFVYAHAA
YNNYPPFLAPFHAQQQPAAYASSTMPYGGQQRAGAAAPHIGSSYHGHGYHQQGPGAGAGE
CSMPVLNAADHGASSPMDVRGSGGHDILFPSADDNSGYLSSVVPESCLRPRGGDLQDARR
YSVSDADAYGLGLREDVDDLALMVAGFWGGADAAYGGFAPANGGGHDMVASSQGSDNGYS
PFSFLSH
>TraesCS2D02G118200.1
MAFSEHSLPKPIAGHPQPQPSPPSSPSERPAPRGRRRAQEPGRFLGVRRRPWGRYAAEIR
DPTTKERHWLGTFDTAQEAALAYDRAALSMKGAQARTNFVYAHAAYNNYPPFLAPFHAQQ
QPAAYASSTMPYAGQQHAAPHIGSSYHHGHGHGGLGYHQQGPGAGAGECSMPVPNAADHG
ASSPMDVRGSSGHDFLFPSADDNSGYLSSVVPESCLRPRGGDLQDARRYSVSDADAYGLG
LREDVDDLASMVAGFWGGADAAYGGFAPANGGGHDMVASSQGSDNGYSPFSFLSH
>QBI22219.1
MSSRSSSGGGGASQMMAFSEHSLPKPIAGHPQPQPSPPSSPSERPAARGRRRAQEPGRFL
GVRRRPWGRYAAEIRDPTTKERHWLGTFDTAQEAAPAYDRAALSMKGAQARTNFVYAHAA
YNNYPPFLAPFHAQHQPAAYAASSAMPYGGQQQHAGAGPPHIGSSYHHGHGYHQQGPGEC
SMPVPSAADHGASGPMDVRGSSGHDFLFPSADDNSGYLSSVVPESCLRPRGGDLQDARRY
SVSDADAYGLGLREDVDDLATMVAGFWGGADAPYGGGHDMVASSQGSDNGYSPFSFLSH
>QBI22216.1
MSSRSSSGGGGASQMMAFSEHSLPKPIAGHPQPQPSPPSSPSERPAARGRRRAQEPGRFL
GVRRRPWGRCAAEIRDPTTKERHWLGTFDTAQEAALAYDRAALSMKGAQARTNFVYAHAA
YNNYPPFLAPFHAQHQPAAYAASSAMPYGGQQQHAGAGPPHIGSSYHHGHGYHQQGPGEC
SMPVPSAADHGASGPMDVRGSSGHDFLFPSADDNSGYLSSVVPESCLRPRGGDLQDARRY
SVSDADAYGLGLREDVDDLATMVAGFWGGADAPYGGGHDMVASSQGSDNGYSPFSFLSH
>TRIDC2AG014040.1
MSSRSSSGGGGASQMMAFSEHSLPKPIAGHPQPQPSPPSSPSERPAARGRRRAQEPGRFL
GVRRRPWGRYAAEIRDPTTKERHWLGTFDTAQEAALAYDRAALSMKGAQARTNFVYAHAA
YNNYPPFLAPFHAQHQPAAYAASSAMPYGGQQQHAGAGPPHIGSSYHHGHGYHQQGPGEC
SMPVPSAADHGASGPMDVRGSSGHDFLFPSADDNSGYLSSVVPESCLRPRGGDLQDARRY
SVSDADAYGLGLREDVDDLATMVAGFWGGADAPYGGGHDMVASSQGSDNGYSPFSFLSH
>TRIDC2BG016990.1
RSSSGGGQASQMMAFSEHSLPKPIAGHPQPQPSPPSSPSERPAPRGRRRAQEPGRFLGVR
RRPWGRYAAEIRDPTTKERHWLGTFDTAQEAALAYDRAALSMKGAQARTNFVYAHAAYNN
YPPFLAPFHAQQQPAAYASSTMPYGGQQRAGAAAPHIGSSYHGHGYHQQGPGAGAGECSM
PVLNAADHGASSPMDVRGSGGHDFLFPSADDNSGYLSSVVPESCLRPRGGDLQDARRYSV
SDADAYGLGLREDVDDLASMVAGFWGGADAAYGGFAPANGGGHDMVASSQGSDNGYSPFS
FLSH
>VAH42493.1
MSSRSSSGGGQASQMMAFSEHSLPKPIAGHPQPQPSPPSSPSERPAPRGRRRAQEPGRFL
GVRRRPWGRYAAEIRDPTTKERHWLGTFDTAQEAALAYDRAALSMKGAQARTNFVYAHAA
YNNYPPFLAPFHAQQQPAAYASSTMPYGGQQRAGAAAPHIGSSCHGHGYHQQGPGAGAGE
CSMPVLNAADHGASSPMDVRGSGGHDFLFPSADDNSGYLSSVVPESCLRPRGGDLQDARR
YSVSDADAYGLGLREDVDDLASMVAGFWGGADAAYGGFAPANGGGHDMVASSQGSDNGYS
PFSFLSH
>LPERR07G22580.1
MNTRGGSNGGHSQATLMAFSDQPKPVSHPSPPSSPVSDHRPPSSAGGRGRRRAQEPGRFL
GVRRRPWGRYAAEIRDPTTKERHWLGTFDTAQEAALAYDRAALSMKGAQARTNFVYTHHH
AAAAYNFPQFLAGAFHHHHPSPPAFAAGGGGNSVEMAASASSHAGTYGGHHVAAGGGGEC
STVMSTAMPVMVPVDHFEHHRASTASVNDFLFSGGVYGGGGGGDNSGYLSSVVPESCLRP
NGGGGGAADHHDMRRYSDADAYGMMGIREDVDDLAQMVAGFWGGAADADQLGVCGFPANG
GGGGGGAGDMVAASQGSDSYSPFSFLSH
