# Supplementary material for: Evolution analysis of FRIZZY PANICLE (FZP) orthologs explored the mutations in DNA coding sequences in the grass family (Poaceae)
Source: PeerJ. 2022 Mar 11;10:e12880. doi: 10.7717/peerj.12880 (PMC8919851; doi:10.7717/peerj.12880)
Supplement: Data S3 [file peerj-10-12880-s006.nwk]

((((((Seita.2G427300.1:0.00000000,Sevir.2G437800.1:0.00128260)1.0000:0.03093769,Dicol_OEL14197.1:0.04903891)0.3480:0.00770645,(Pavir.Ba00192.1:0.02230985,(Pahal.2G484900.1:0.02016087,Panmi_RLN33328.1:0.01211103)0.8710:0.00833001)0.4860:0.00625751)0.5060:0.01764729,(GRMZM2G458437:0.11229236,(Sobic.002G411000.1:0.02935403,(GRMZM2G307119:0.06349889,(Sspon.02G0001330-2C:0.00836593,Sspon.02G0001330-3D:0.01164934)1.0000:0.12297007)0.1860:0.00000000)0.6050:0.01215865)0.9810:0.05493233)0.9870:0.07551419,Eracu_TVU37303.1:0.09876318)0.6610:0.01299556,((LPERR07G22580.1:0.32130045,Oryme_KAF0907722.1:0.02894356)0.6320:0.01546949,(OPUNC07G24180.1:0.02939343,(OBART07G25780.1:0.06005113,((OGLUM07G25800.1:0.00232104,ORGLA07G0201100.1:0.00233155)0.4070:0.00000513,((OMERI07G22420.1:0.00937151,Orlon_AAX83534.1:0.00509053)0.4060:0.00169568,(ONIVA07G25390.1:0.00116254,(ORUFI07G26720_1:0.00046895,(OsI_EAZ05082.1:0.00000000,OsJ_Os07g0669500:0.00133507)0.4370:0.00000000)0.9600:0.00351276)0.8250:0.00158269)0.5220:0.00545709)0.1230:0.00105271)0.9850:0.02946756)0.9860:0.04513661)1.0000:0.09394451,(Bradi1g18580.1:0.36009565,(Horvu_KAE8778899.1:0.02401344,((Aetau_XP_020192385.1:0.00161782,TraesCS2D02G118200.1:0.00000000)0.9920:0.00745341,(((TRIDC2BG016990.1:0.00121312,TraesCS2B02G136100.1:0.00241837)0.7160:0.00100608,Tritu_durum_VAH42493.1:0.00140079)0.9970:0.01411699,(Trimo_QBI22216.1:0.00255829,(Tritu_QBI22219.1:0.00125273,(TRIDC2AG014040.1:0.00000000,TraesCS2A02G116900.1:0.00000000)0.2940:0.00000513)0.8090:0.00121455)0.9990:0.01773670)0.9030:0.00628736)0.8850:0.01667035)0.9480:0.08969527)0.9890:0.15143509);
