# Supplementary material for: Evolution analysis of FRIZZY PANICLE (FZP) orthologs explored the mutations in DNA coding sequences in the grass family (Poaceae)
Source: PeerJ. 2022 Mar 11;10:e12880. doi: 10.7717/peerj.12880 (PMC8919851; doi:10.7717/peerj.12880)
Supplement: Data S4 [file peerj-10-12880-s007.tre]

#NEXUS
[ID: 5550691673]
begin taxa;
	dimensions ntax=35;
	taxlabels
		Bradi1g18580.1
		KAE8778899.1
		TraesCS2D02G118200.1
		VAH42493.1
		TRIDC2BG016990.1
		TraesCS2B02G136100.1
		GRMZM2G458437
		XP_020192385.1
		TRIDC2AG014040.1
		TraesCS2A02G116900.1
		QBI22216.1
		QBI22219.1
		Sevir.2G437800.1
		Pahal.2G484900.1
		RLN33328.1
		Pavir.Ba00192.1
		Seita.2G427300.1
		OEL14197.1
		Sspon.02G0001330-3D
		Sspon.02G0001330-2C
		TVU37303.1
		GRMZM2G307119
		Sobic.002G411000.1
		LPERR07G22580.1
		KAF0907722.1
		OGLUM07G25800.1
		OMERI07G22420.1
		ONIVA07G25390.1
		OPUNC07G24180.1
		ORGLA07G0201100.1
		ORUFI07G26720.1
		EAZ05082.1
		Os07g0669500
		AAX83534.1
		OBART07G25780.1
		;
end;
begin trees;
	translate
		1	Bradi1g18580.1,
		2	KAE8778899.1,
		3	TraesCS2D02G118200.1,
		4	VAH42493.1,
		5	TRIDC2BG016990.1,
		6	TraesCS2B02G136100.1,
		7	GRMZM2G458437,
		8	XP_020192385.1,
		9	TRIDC2AG014040.1,
		10	TraesCS2A02G116900.1,
		11	QBI22216.1,
		12	QBI22219.1,
		13	Sevir.2G437800.1,
		14	Pahal.2G484900.1,
		15	RLN33328.1,
		16	Pavir.Ba00192.1,
		17	Seita.2G427300.1,
		18	OEL14197.1,
		19	Sspon.02G0001330-3D,
		20	Sspon.02G0001330-2C,
		21	TVU37303.1,
		22	GRMZM2G307119,
		23	Sobic.002G411000.1,
		24	LPERR07G22580.1,
		25	KAF0907722.1,
		26	OGLUM07G25800.1,
		27	OMERI07G22420.1,
		28	ONIVA07G25390.1,
		29	OPUNC07G24180.1,
		30	ORGLA07G0201100.1,
		31	ORUFI07G26720.1,
		32	EAZ05082.1,
		33	Os07g0669500,
		34	AAX83534.1,
		35	OBART07G25780.1
		;
   tree con_50_majrule = [&U] (1[&prob=1.00000000e+000,prob_stddev=0.00000000e+000,prob_range={1.00000000e+000,1.00000000e+000},prob(percent)="100",prob+-sd="100+-0"]:1.081098e-001[&length_mean=1.09900565e-001,length_median=1.08109800e-001,length_95%HPD={6.90824900e-002,1.53305800e-001}],((((((7[&prob=1.00000000e+000,prob_stddev=0.00000000e+000,prob_range={1.00000000e+000,1.00000000e+000},prob(percent)="100",prob+-sd="100+-0"]:2.456538e-002[&length_mean=2.54262669e-002,length_median=2.45653800e-002,length_95%HPD={1.06609900e-002,4.19790000e-002}],((19[&prob=1.00000000e+000,prob_stddev=0.00000000e+000,prob_range={1.00000000e+000,1.00000000e+000},prob(percent)="100",prob+-sd="100+-0"]:2.012386e-002[&length_mean=2.09901133e-002,length_median=2.01238600e-002,length_95%HPD={6.98906600e-003,3.59340800e-002}],20[&prob=1.00000000e+000,prob_stddev=0.00000000e+000,prob_range={1.00000000e+000,1.00000000e+000},prob(percent)="100",prob+-sd="100+-0"]:1.118665e-002[&length_mean=1.20802751e-002,length_median=1.11866500e-002,length_95%HPD={1.53508400e-003,2.42273400e-002}])[&prob=1.00000000e+000,prob_stddev=0.00000000e+000,prob_range={1.00000000e+000,1.00000000e+000},prob(percent)="100",prob+-sd="100+-0"]:2.920482e-002[&length_mean=3.00602631e-002,length_median=2.92048200e-002,length_95%HPD={1.33026800e-002,4.93317700e-002}],(22[&prob=1.00000000e+000,prob_stddev=0.00000000e+000,prob_range={1.00000000e+000,1.00000000e+000},prob(percent)="100",prob+-sd="100+-0"]:1.329399e-002[&length_mean=1.42989084e-002,length_median=1.32939900e-002,length_95%HPD={3.11078900e-003,2.73437000e-002}],23[&prob=1.00000000e+000,prob_stddev=0.00000000e+000,prob_range={1.00000000e+000,1.00000000e+000},prob(percent)="100",prob+-sd="100+-0"]:2.128664e-002[&length_mean=2.22557953e-002,length_median=2.12866400e-002,length_95%HPD={8.29364100e-003,3.78995600e-002}])[&prob=7.69782015e-001,prob_stddev=4.10094593e-003,prob_range={7.66882208e-001,7.72681821e-001},prob(percent)="77",prob+-sd="77+-0"]:7.502539e-003[&length_mean=8.47415938e-003,length_median=7.50253900e-003,length_95%HPD={5.33325500e-005,1.84431100e-002}])[&prob=8.97906806e-001,prob_stddev=4.28949517e-003,prob_range={8.94873675e-001,9.00939937e-001},prob(percent)="90",prob+-sd="90+-0"]:8.348170e-003[&length_mean=9.28079099e-003,length_median=8.34817000e-003,length_95%HPD={4.41513900e-004,1.99249400e-002}])[&prob=1.00000000e+000,prob_stddev=0.00000000e+000,prob_range={1.00000000e+000,1.00000000e+000},prob(percent)="100",prob+-sd="100+-0"]:1.611638e-002[&length_mean=1.70559236e-002,length_median=1.61163800e-002,length_95%HPD={4.73796400e-003,3.10464200e-002}],18[&prob=1.00000000e+000,prob_stddev=0.00000000e+000,prob_range={1.00000000e+000,1.00000000e+000},prob(percent)="100",prob+-sd="100+-0"]:1.330398e-002[&length_mean=1.41248346e-002,length_median=1.33039800e-002,length_95%HPD={4.10629300e-003,2.60422700e-002}])[&prob=6.36590894e-001,prob_stddev=1.10772678e-002,prob_range={6.28758083e-001,6.44423705e-001},prob(percent)="64",prob+-sd="64+-1"]:4.515085e-003[&length_mean=5.29164220e-003,length_median=4.51508500e-003,length_95%HPD={1.26513900e-005,1.24444900e-002}],(14[&prob=1.00000000e+000,prob_stddev=0.00000000e+000,prob_range={1.00000000e+000,1.00000000e+000},prob(percent)="100",prob+-sd="100+-0"]:5.896744e-003[&length_mean=6.64970229e-003,length_median=5.89674400e-003,length_95%HPD={5.28430400e-004,1.41957100e-002}],(15[&prob=1.00000000e+000,prob_stddev=0.00000000e+000,prob_range={1.00000000e+000,1.00000000e+000},prob(percent)="100",prob+-sd="100+-0"]:1.321219e-002[&length_mean=1.40537890e-002,length_median=1.32121900e-002,length_95%HPD={4.17125800e-003,2.59450600e-002}],16[&prob=1.00000000e+000,prob_stddev=0.00000000e+000,prob_range={1.00000000e+000,1.00000000e+000},prob(percent)="100",prob+-sd="100+-0"]:1.790567e-002[&length_mean=1.86875892e-002,length_median=1.79056700e-002,length_95%HPD={7.21601700e-003,3.20615100e-002}])[&prob=6.60089327e-001,prob_stddev=2.92251319e-003,prob_range={6.58022798e-001,6.62155856e-001},prob(percent)="66",prob+-sd="66+-0"]:3.459877e-003[&length_mean=4.23142739e-003,length_median=3.45987700e-003,length_95%HPD={6.79548100e-007,1.05989700e-002}])[&prob=6.76621559e-001,prob_stddev=6.12785025e-003,prob_range={6.72288514e-001,6.80954603e-001},prob(percent)="68",prob+-sd="68+-1"]:3.972895e-003[&length_mean=4.77200964e-003,length_median=3.97289500e-003,length_95%HPD={2.44661700e-006,1.18482900e-002}])[&prob=7.69815346e-001,prob_stddev=1.36698198e-002,prob_range={7.60149323e-001,7.79481368e-001},prob(percent)="77",prob+-sd="77+-1"]:6.851569e-003[&length_mean=7.76177284e-003,length_median=6.85156900e-003,length_95%HPD={9.62816100e-006,1.71125800e-002}],(13[&prob=1.00000000e+000,prob_stddev=0.00000000e+000,prob_range={1.00000000e+000,1.00000000e+000},prob(percent)="100",prob+-sd="100+-0"]:1.469088e-003[&length_mean=2.11350284e-003,length_median=1.46908800e-003,length_95%HPD={2.13701700e-008,6.34591500e-003}],17[&prob=1.00000000e+000,prob_stddev=0.00000000e+000,prob_range={1.00000000e+000,1.00000000e+000},prob(percent)="100",prob+-sd="100+-0"]:1.484384e-003[&length_mean=2.15682398e-003,length_median=1.48438400e-003,length_95%HPD={7.49726300e-007,6.45361700e-003}])[&prob=1.00000000e+000,prob_stddev=0.00000000e+000,prob_range={1.00000000e+000,1.00000000e+000},prob(percent)="100",prob+-sd="100+-0"]:2.159845e-002[&length_mean=2.25156602e-002,length_median=2.15984500e-002,length_95%HPD={8.26761200e-003,3.87110000e-002}])[&prob=1.00000000e+000,prob_stddev=0.00000000e+000,prob_range={1.00000000e+000,1.00000000e+000},prob(percent)="100",prob+-sd="100+-0"]:3.024904e-002[&length_mean=3.13288942e-002,length_median=3.02490400e-002,length_95%HPD={1.20876800e-002,5.18797200e-002}],21[&prob=1.00000000e+000,prob_stddev=0.00000000e+000,prob_range={1.00000000e+000,1.00000000e+000},prob(percent)="100",prob+-sd="100+-0"]:2.910491e-002[&length_mean=3.02180280e-002,length_median=2.91049100e-002,length_95%HPD={1.24387300e-002,5.07811700e-002}])[&prob=7.26051597e-001,prob_stddev=4.66659365e-003,prob_range={7.22751817e-001,7.29351377e-001},prob(percent)="73",prob+-sd="73+-0"]:1.224909e-002[&length_mean=1.34760039e-002,length_median=1.22490900e-002,length_95%HPD={9.65779600e-005,2.75685000e-002}],(((24[&prob=1.00000000e+000,prob_stddev=0.00000000e+000,prob_range={1.00000000e+000,1.00000000e+000},prob(percent)="100",prob+-sd="100+-0"]:1.375357e-001[&length_mean=1.39352903e-001,length_median=1.37535700e-001,length_95%HPD={9.52107000e-002,1.86741700e-001}],(26[&prob=1.00000000e+000,prob_stddev=0.00000000e+000,prob_range={1.00000000e+000,1.00000000e+000},prob(percent)="100",prob+-sd="100+-0"]:3.559159e-003[&length_mean=4.25455585e-003,length_median=3.55915900e-003,length_95%HPD={4.12360200e-005,1.02867000e-002}],27[&prob=1.00000000e+000,prob_stddev=0.00000000e+000,prob_range={1.00000000e+000,1.00000000e+000},prob(percent)="100",prob+-sd="100+-0"]:2.389573e-003[&length_mean=3.16024860e-003,length_median=2.38957300e-003,length_95%HPD={7.46095800e-008,8.78192300e-003}],28[&prob=1.00000000e+000,prob_stddev=0.00000000e+000,prob_range={1.00000000e+000,1.00000000e+000},prob(percent)="100",prob+-sd="100+-0"]:1.491658e-003[&length_mean=2.17515174e-003,length_median=1.49165800e-003,length_95%HPD={1.07771200e-007,6.55371800e-003}],30[&prob=1.00000000e+000,prob_stddev=0.00000000e+000,prob_range={1.00000000e+000,1.00000000e+000},prob(percent)="100",prob+-sd="100+-0"]:1.501215e-003[&length_mean=2.17615519e-003,length_median=1.50121500e-003,length_95%HPD={1.08684800e-008,6.54908900e-003}],(31[&prob=1.00000000e+000,prob_stddev=0.00000000e+000,prob_range={1.00000000e+000,1.00000000e+000},prob(percent)="100",prob+-sd="100+-0"]:1.504750e-003[&length_mean=2.16784741e-003,length_median=1.50475000e-003,length_95%HPD={3.53426700e-008,6.44449000e-003}],32[&prob=1.00000000e+000,prob_stddev=0.00000000e+000,prob_range={1.00000000e+000,1.00000000e+000},prob(percent)="100",prob+-sd="100+-0"]:1.509401e-003[&length_mean=2.14082374e-003,length_median=1.50940100e-003,length_95%HPD={4.40505200e-007,6.32549400e-003}],33[&prob=1.00000000e+000,prob_stddev=0.00000000e+000,prob_range={1.00000000e+000,1.00000000e+000},prob(percent)="100",prob+-sd="100+-0"]:1.483600e-003[&length_mean=2.15965729e-003,length_median=1.48360000e-003,length_95%HPD={5.47712800e-008,6.52749700e-003}])[&prob=9.97866809e-001,prob_stddev=9.42746192e-005,prob_range={9.97800147e-001,9.97933471e-001},prob(percent)="100",prob+-sd="100+-0"]:5.798629e-003[&length_mean=6.56412924e-003,length_median=5.79862900e-003,length_95%HPD={5.83815300e-004,1.41434000e-002}],34[&prob=1.00000000e+000,prob_stddev=0.00000000e+000,prob_range={1.00000000e+000,1.00000000e+000},prob(percent)="100",prob+-sd="100+-0"]:6.616473e-003[&length_mean=7.29109250e-003,length_median=6.61647300e-003,length_95%HPD={1.52107000e-006,1.58362100e-002}],35[&prob=1.00000000e+000,prob_stddev=0.00000000e+000,prob_range={1.00000000e+000,1.00000000e+000},prob(percent)="100",prob+-sd="100+-0"]:6.603525e-002[&length_mean=6.72585921e-002,length_median=6.60352500e-002,length_95%HPD={4.17381600e-002,9.57541600e-002}])[&prob=5.03199787e-001,prob_stddev=6.92918451e-003,prob_range={4.98300113e-001,5.08099460e-001},prob(percent)="50",prob+-sd="50+-1"]:1.106848e-002[&length_mean=1.18155179e-002,length_median=1.10684800e-002,length_95%HPD={8.26907200e-006,2.33692100e-002}])[&prob=5.76361576e-001,prob_stddev=5.09082944e-003,prob_range={5.72761816e-001,5.79961336e-001},prob(percent)="58",prob+-sd="58+-1"]:1.204177e-002[&length_mean=1.26922978e-002,length_median=1.20417700e-002,length_95%HPD={2.04337900e-003,2.43496800e-002}],29[&prob=1.00000000e+000,prob_stddev=0.00000000e+000,prob_range={1.00000000e+000,1.00000000e+000},prob(percent)="100",prob+-sd="100+-0"]:1.876655e-002[&length_mean=1.94020494e-002,length_median=1.87665500e-002,length_95%HPD={3.93751400e-003,3.50364600e-002}])[&prob=9.32437837e-001,prob_stddev=4.00667132e-003,prob_range={9.29604693e-001,9.35270982e-001},prob(percent)="93",prob+-sd="93+-0"]:1.089522e-002[&length_mean=1.19151002e-002,length_median=1.08952200e-002,length_95%HPD={4.72069500e-004,2.46784500e-002}],25[&prob=1.00000000e+000,prob_stddev=0.00000000e+000,prob_range={1.00000000e+000,1.00000000e+000},prob(percent)="100",prob+-sd="100+-0"]:2.046973e-002[&length_mean=2.15157877e-002,length_median=2.04697300e-002,length_95%HPD={7.13762200e-003,3.79033800e-002}])[&prob=1.00000000e+000,prob_stddev=0.00000000e+000,prob_range={1.00000000e+000,1.00000000e+000},prob(percent)="100",prob+-sd="100+-0"]:4.227481e-002[&length_mean=4.35445176e-002,length_median=4.22748100e-002,length_95%HPD={2.00537900e-002,7.04956000e-002}])[&prob=9.99833344e-001,prob_stddev=1.41411929e-004,prob_range={9.99733351e-001,9.99933338e-001},prob(percent)="100",prob+-sd="100+-0"]:3.388896e-002[&length_mean=3.51218788e-002,length_median=3.38889600e-002,length_95%HPD={1.13460800e-002,6.05106000e-002}],(2[&prob=1.00000000e+000,prob_stddev=0.00000000e+000,prob_range={1.00000000e+000,1.00000000e+000},prob(percent)="100",prob+-sd="100+-0"]:1.597827e-002[&length_mean=1.69829652e-002,length_median=1.59782700e-002,length_95%HPD={3.66286500e-003,3.24577000e-002}],((3[&prob=1.00000000e+000,prob_stddev=0.00000000e+000,prob_range={1.00000000e+000,1.00000000e+000},prob(percent)="100",prob+-sd="100+-0"]:1.488091e-003[&length_mean=2.15816640e-003,length_median=1.48809100e-003,length_95%HPD={2.42667600e-008,6.54515200e-003}],8[&prob=1.00000000e+000,prob_stddev=0.00000000e+000,prob_range={1.00000000e+000,1.00000000e+000},prob(percent)="100",prob+-sd="100+-0"]:1.463511e-003[&length_mean=2.12516498e-003,length_median=1.46351100e-003,length_95%HPD={7.87385100e-008,6.43901900e-003}])[&prob=9.99900007e-001,prob_stddev=1.41411929e-004,prob_range={9.99800013e-001,1.00000000e+000},prob(percent)="100",prob+-sd="100+-0"]:8.337570e-003[&length_mean=9.11098692e-003,length_median=8.33757000e-003,length_95%HPD={1.63004100e-003,1.84488700e-002}],((4[&prob=1.00000000e+000,prob_stddev=0.00000000e+000,prob_range={1.00000000e+000,1.00000000e+000},prob(percent)="100",prob+-sd="100+-0"]:2.079349e-003[&length_mean=2.86383726e-003,length_median=2.07934900e-003,length_95%HPD={8.26621700e-008,8.27410500e-003}],(5[&prob=1.00000000e+000,prob_stddev=0.00000000e+000,prob_range={1.00000000e+000,1.00000000e+000},prob(percent)="100",prob+-sd="100+-0"]:3.661521e-003[&length_mean=4.37842863e-003,length_median=3.66152100e-003,length_95%HPD={2.68896000e-005,1.05364400e-002}],6[&prob=1.00000000e+000,prob_stddev=0.00000000e+000,prob_range={1.00000000e+000,1.00000000e+000},prob(percent)="100",prob+-sd="100+-0"]:3.715358e-003[&length_mean=4.44137871e-003,length_median=3.71535800e-003,length_95%HPD={9.35394300e-005,1.05946000e-002}])[&prob=7.83981068e-001,prob_stddev=1.93262969e-003,prob_range={7.82614492e-001,7.85347643e-001},prob(percent)="78",prob+-sd="78+-0"]:3.407533e-003[&length_mean=4.12255769e-003,length_median=3.40753300e-003,length_95%HPD={1.01247000e-006,1.02785200e-002}])[&prob=9.98900073e-001,prob_stddev=6.12785025e-004,prob_range={9.98466769e-001,9.99333378e-001},prob(percent)="100",prob+-sd="100+-0"]:8.336749e-003[&length_mean=9.12627073e-003,length_median=8.33674900e-003,length_95%HPD={1.59684600e-003,1.81702100e-002}],(9[&prob=1.00000000e+000,prob_stddev=0.00000000e+000,prob_range={1.00000000e+000,1.00000000e+000},prob(percent)="100",prob+-sd="100+-0"]:1.529007e-003[&length_mean=2.20113004e-003,length_median=1.52900700e-003,length_95%HPD={2.02766300e-007,6.54834400e-003}],10[&prob=1.00000000e+000,prob_stddev=0.00000000e+000,prob_range={1.00000000e+000,1.00000000e+000},prob(percent)="100",prob+-sd="100+-0"]:1.534244e-003[&length_mean=2.20002438e-003,length_median=1.53424400e-003,length_95%HPD={3.18924100e-008,6.48528100e-003}],11[&prob=1.00000000e+000,prob_stddev=0.00000000e+000,prob_range={1.00000000e+000,1.00000000e+000},prob(percent)="100",prob+-sd="100+-0"]:5.901586e-003[&length_mean=6.61071303e-003,length_median=5.90158600e-003,length_95%HPD={7.60994900e-004,1.42452700e-002}],12[&prob=1.00000000e+000,prob_stddev=0.00000000e+000,prob_range={1.00000000e+000,1.00000000e+000},prob(percent)="100",prob+-sd="100+-0"]:3.670235e-003[&length_mean=4.36887242e-003,length_median=3.67023500e-003,length_95%HPD={1.26671300e-004,1.04842400e-002}])[&prob=9.89100727e-001,prob_stddev=1.27270736e-003,prob_range={9.88200787e-001,9.90000667e-001},prob(percent)="99",prob+-sd="99+-0"]:9.728328e-003[&length_mean=1.05498151e-002,length_median=9.72832800e-003,length_95%HPD={1.71182300e-003,2.07791100e-002}])[&prob=8.00446637e-001,prob_stddev=3.44102360e-003,prob_range={7.98013466e-001,8.02879808e-001},prob(percent)="80",prob+-sd="80+-0"]:4.380722e-003[&length_mean=5.17733033e-003,length_median=4.38072200e-003,length_95%HPD={5.01524700e-008,1.22709400e-002}])[&prob=8.36810879e-001,prob_stddev=1.79121776e-003,prob_range={8.35544297e-001,8.38077462e-001},prob(percent)="84",prob+-sd="84+-0"]:8.259779e-003[&length_mean=9.33800528e-003,length_median=8.25977900e-003,length_95%HPD={1.57586400e-005,2.06175600e-002}])[&prob=9.97400173e-001,prob_stddev=9.42746192e-005,prob_range={9.97333511e-001,9.97466836e-001},prob(percent)="100",prob+-sd="100+-0"]:3.538313e-002[&length_mean=3.66972027e-002,length_median=3.53831300e-002,length_95%HPD={1.27685400e-002,6.22902000e-002}]);
end;
